# Supplementary material for: On the Trail of Morphological Traits: Morphometry Helps to Clarify Morphological Variation in Section Viperella (Sisyrinchium)
Source: Plants (Basel). 2024 Aug 7;13(16):2183. doi: 10.3390/plants13162183 (PMC11360698; doi:10.3390/plants13162183)
Supplement: Supplementary file 1 [file plants-13-02183-s001.zip]

Archive with 4 entries (2 files):
- plants-3061924-supplementary/
- plants-3061924-supplementary/supp. material/
- plants-3061924-supplementary/supp. material/Table S1-Vouchers and metrics of palmifolium.xlsx
- plants-3061924-supplementary/supp. material/Table S2-Vouchers and metrics of vaginatum.xlsx
