# Supplementary material for: On the Trail of Morphological Traits: Morphometry Helps to Clarify Morphological Variation in Section Viperella (Sisyrinchium)
Source: Plants (Basel). 2024 Aug 7;13(16):2183. doi: 10.3390/plants13162183 (PMC11360698; doi:10.3390/plants13162183)
Supplement: Supplementary file 1 [file plants-13-02183-s001.zip › plants-3061924-supplementary/supp. material/Table S1-Vouchers and metrics of palmifolium.xlsx]

## Sheet: Vouchers and metrics of palmifo
Vouchers	Specie	Number of branches of the synflorescence	Internodes Length	Number of riphidia	Number of flowers of riphidia	Peduncle length	Pedicel length	Length of internal valves	Length of external valves	Width of internal valves	Width of external valves	Size of two joined valves	Leaves width	Leaves length	Number of veins	Leaves length width	Flowering stem length
ICN 175968	S.coalitum	2	5.79	4	3	11.19	13.64	16.47	19.4	4.69	4.53	5.77	6.32	74.5	7	5.53	121.25
HUCS 43759	S.coalitum	2	1	6	2.5	7.25	15.2	21.47	18.7	2.18	2.37	11.77	5.7	55.23	11	4.16	66.48
ICN 206143	S.coalitum	1.5	5.55	3	3.5	9.18	16.98	20.69	20.52	2.77	4.28	12.25	5.92	29	8	5.1	46.75
ICN 206144	S.coalitum	1	4.3	8.5	2	4.88	13.89	11.97	11.29	1.71	3.64	6.49	9.46	45	14	6.23	47
ICN 206145	S.coalitum	1	4.58	13.5	3	3.44	14.06	13.64	13.78	2.33	4.59	9.74	10.36	83.2	16	6.9	81.5
ICN 175969	S.congestum	3.5	5.45	4	4.5	5.79	18.92	20.26	23.52	2.55	3.55	8.55	5.95	39.5	10	5.1	46
ICN 181656	S.congestum	1	6.18	2.5	2	8.36	16.47	17.36	22.67	2.26	3.97	10.82	5.88	52	12	5.35	67.3
ICN 198263	S.congestum	1	8.48	3	3	6.41	17.71	17.91	20.73	2.89	4.31	12.63	3.62	44.5	6	4.62	52.1
FURB 4811	S.congestum	1	7.87	5	1.5	9.58	22.69	19.4	18.21	2.92	2.53	12.2	4.45	36.43	5	4.48	51.29
B 10 0247600	S.congestum	2	5.7	6.5	2	5.54	9.53	10.62	10.51	1.87	2.78	6	2.68	56.13	11	2.87	36
HUEFS 208124	S.congestum	1	7.04	5.5	3	12.66	22.48	14.74	17.64	2.88	3.14	7.3	5.15	62.76	5	6.07	90.09
ICN 207955	S.congestum	1	5.66	2	3	12.92	17.7	22.61	22.28	2.2	3.34	13.28	5.83	36.4	11	4.57	37.7
ICN 207956	S.congestum	2	6.92	5.5	3	6.42	21.82	19.89	18.9	1.98	2.74	12.76	4.8	33	7	4.6	62.25
ICN 187176	S.wettsteinii	1	4.74	3.5	1	5.5	20.12	20.7	22.24	2.83	3.39	10.04	3.78	28	6	3.35	33.5
ICN 187072	S.wettsteinii	1	4.83	8	1.5	6.63	20.17	25.28	24.68	2.57	2.35	5.77	5.75	49.91	6.5	4.58	76.75
ICN 194500	S.wettsteinii	1	4.89	7.5	1	6.55	19.05	16.24	21.23	2.71	3.24	5.6	4.52	78.37	8	3.95	75.6
ICN 194498	S.wettsteinii	1	3.3	4	2	3.32	11.73	15.27	18.19	2.74	3.22	4.89	4.09	29	5	2.63	31.04
ICN 187177	S.wettsteinii	1	5.3	5	1.5	6.86	19.29	23.71	25.39	2.63	3.75	9.31	3.32	41.7	6	3.32	41.71
FURB 32124	S.wettsteinii	1	3.65	1	6	4.32	20.49	15.01	20.48	2.2	2.48	7.66	3.28	54	7	2.53	43
HUCS 37594	S.wettsteinii	2	14.86	8	1.5	19.51	16.56	14.42	15.95	1.7	2.29	5.12	5.4	60	10	4.72	98.7
NY 528826	S.wettsteinii	1	4.12	1	6	7.44	17.12	17.53	18.68	2.6	2.55	5.25	3.53	25.92	6	2.8	38.97
NY 528832	S.wettsteinii	1	6.73	1	11.5	8.51	27.39	26.3	29.09	3.34	2.78	7.09	2.34	53.37	5	2.32	56.02
NY 528819	S.wettsteinii	1.5	4.93	1.5	6	5.43	24.15	23.99	19.73	3.04	3.01	14.1	3.6	25.96	6	3.83	38.89
NY 1016164	S.wettsteinii	1	3	1	6	4.47	22.26	19.25	21.91	3.57	3.71	12.44	2.89	18.98	5	3.12	28.13
US 1342256	S.wettsteinii	2	4.93	4	1	16.64	18.36	16.57	15.25	1.64	1.9	14	2.68	77.69	8	3.03	84.58
MBM 406491	S.wettsteinii	2	7.86	5.5	4	11.32	19.9	11.65	19.14	2	1.82	3.27	3.39	62.5	6	5.32	103.84
MBM 140574	S.wettsteinii	1	5.03	1	3	4.96	19.35	23.72	25.43	3.33	3.46	14.7	3.83	20.08	5	2.82	29.64
MBM 231106	S.wettsteinii	1	4.3	1	5	4.4	22.94	21.9	22.66	3.58	3.89	12.53	4.5	23.77	6	3.47	32.48
MBM 210323	S.wettsteinii	1	3	1	3	5.63	30.08	33.26	39.16	3.39	3.77	24.25	4.11	57.28	6	3.17	75.07
MBM 161988	S.wettsteinii	1	8.86	1	3	8.37	29.75	36.37	37.08	3.96	4.29	17.32	3.65	64.33	6	3.18	60.61
MBM 255000	S.wettsteinii	1	3.75	1	6.5	6.19	25.25	20.41	20.58	2.73	2.93	9.67	4.78	33.47	5	3.15	55.14
MBM 19240	S.wettsteinii	1	8.01	1	10	11.23	28	23.75	29.21	4.39	4.06	9.35	5.02	50.81	7	3.34	42.48
MBM 31207	S.wettsteinii	1	6	1	10	5.88	22.73	30.87	34.64	3.28	4.47	14.69	3.86	87.01	7	3.78	104.54
MBM 161582	S.wettsteinii	1	7.23	1	8.5	8.02	30.49	25.54	26.29	3.11	3.46	6.31	3.58	67.46	6	2.85	66.42
MBM 39464	S.wettsteinii	1	5.74	1	5.5	11.06	25.66	19.01	30.02	3.24	3.58	8.51	4	76.21	8	3.36	69.06
MBM 430426	S.wettsteinii	1	1	1	7.5	6.34	35.64	31.71	29.87	3.8	3.8	14.64	4.02	27.6	5	4.09	35.46
MBM 411712	S.wettsteinii	1	4.49	1	6	4.72	21.61	19.81	20.56	2.6	2.76	5.53	3.63	24.51	5	2.86	41.14
PACA 59008	S.wettsteinii	1	4.58	1	5.5	5	19.46	24.82	32.04	2.08	3.16	7.11	4.17	51.5	6	2.44	56.6
CTES 309865	S.wettsteinii	1	7.25	1	5	6.94	26.45	20.46	25.76	1.92	3.75	8.11	4.64	37	7	4.47	57.5
CTES 251824	S.wettsteinii	1	5.52	1	7	7.19	23.28	22.32	25.35	3.17	3.15	9.63	3.58	62	9.5	3.46	63.35
ICN 200686	S.rectilineum	2	5.86	14	2	11.28	6.31	7.76	10.5	1.6	2.04	4.7	3.28	59.85	7	3.22	62.33
ICN 176520	S.rectilineum	2	3.42	6	2	9.13	20.41	18.8	24.32	1.75	3.32	14.32	3.72	55.8	7	2.87	75.5
ICN 161321	S.rectilineum	2	5.07	7	2	24.98	18.15	20.52	22	2.4	2.96	10.82	4.99	111.5	10	4.33	112.5
ICN 175973	S.rectilineum	2.5	6.71	9	2	9.93	13.91	14.45	15.38	2.19	2.47	8.09	3.13	48.2	7	3.06	64.4
ICN 175974	S.rectilineum	2.5	6.05	9.5	2	8.93	13.31	9.26	14.66	1.57	1.98	5.43	3.49	33.5	7	3.45	52.5
ICN 198676	S.rectilineum	7	3.72	20	1.5	18.85	18.69	15.2	16.27	2.64	3.16	8.5	7.26	68.4	7	7.38	119
ICN 199873	S.rectilineum	2	6.93	17	1.5	17.19	18.53	14.08	20.22	2.13	2.64	8.63	6.27	104	8	5.58	158.5
MBM 24701	S.rectilineum	2	7.38	2	3	10.73	28.73	24.51	24.77	2.25	3.13	15.77	4.5	47.83	5	3.42	70.62
MBM 125576	S.rectilineum	3	14.73	3	2	12.02	27.7	24.71	23.57	3.22	3.48	16.89	6.42	56.38	4.5	5.81	70.8
HUCS 29037	S.rectilineum	2	3.93	2	3	7.06	16.25	16.54	19.93	2.27	2.91	8.97	3.37	67.5	7	2.9	61.5
HUCS 50292	S.rectilineum	2	4.48	2	1	8.19	9.22	9.09	10.1	1.13	1.66	4.91	3.02	39.5	5	2.53	39
NY 528827	S.rectilineum	2	7.14	14	3	5.72	18.29	17.95	19.52	1.83	1.94	13.11	4.34	49.59	8	4.72	88.16
NY 528818	S.rectilineum	2	7.45	2.5	3.5	16.58	17.29	21.78	20.16	3.38	3.23	10.67	4.06	71.8	10.5	4.06	95.55
MBM 19237	S.rectilineum	1	5.75	1	13	9.49	28.34	22.08	24.22	2.6	3.13	13.21	3.42	52.06	5	3.34	63.25
MBM 95025	S.rectilineum	1	7.1	1	8	9.23	29.9	25.04	26.39	2.23	3.13	8.6	2.95	32.87	6	2.59	42.5
MBM 19243	S.rectilineum	1	7.64	1	17	14.8	20.22	19.65	20.18	2.08	2.51	6.99	3.18	64.46	7	2.95	83.07
MBM 222253	S.rectilineum	1	9.35	1	6	8.6	30.5	25.58	25.49	3.56	4.04	14.53	4.1	45.82	6	3.76	52.04
MBM 28722	S.rectilineum	1	6.74	1	6	6.73	32.06	31.4	35.94	4.7	4.56	11.29	4.03	97.75	7	4.6	108.63
MBM 20332	S.rectilineum	1	5.9	1	20	10.47	25.61	27.83	30.71	2.65	3.54	17.54	4.38	78.52	7	3.95	107.72
MBM 12928	S.rectilineum	1	1	1	5	4.58	24.42	26.06	24.24	2.45	3.24	16.3	5	23.97	6	2.59	30.67
CTES 12285	S.rectilineum	2	5.51	8	1	15.18	13.33	9.73	10.45	1.42	1.75	7.07	3.34	70.5	8	3.62	74.3
ICN 175947	S.marginatum	2	5.76	3	2	9.87	28.14	26.32	31.01	2.69	3.42	14.15	7.07	39.5	6	8.31	65.5
ICN 187470	S.marginatum	2	1	3	4	5.75	28.4	26.52	30.9	3.77	5.12	14.91	6.17	48.5	5	5.55	50.25
ICN 194496	S.marginatum	1.5	1	1	7.5	4.63	27.65	25.76	31.8	3.13	4.42	13.66	6.57	32.5	3	5.15	27.25
ICN 187081	S.marginatum	2	3.97	2	2	3.2	22	22.5	23.18	3.18	3.33	12.15	5.1	68.4	3	4.65	53
ICN 194494	S.marginatum	2	6.9	3	2	9.34	28.16	37.7	36.51	1.87	3.78	23.67	3.73	35.5	5	3.63	35
ICN 187070	S.marginatum	2	5.1	3	3	7.89	22.86	23.84	23.8	4.14	4.31	11.26	9.61	26.5	7	6.13	28
ICN 198678	S.marginatum	2	4.67	1.5	3	20.7	4.79	31.59	33.79	3.3	4.04	12.62	3.37	40	3	3.54	45.25
ICN 175946	S.marginatum	2	8.61	2	3	10.17	34	42.18	43.48	5	5.51	19.5	6.55	24.4	7	5.84	28
ICN 194489	S.marginatum	2.5	4.62	3	8	6.47	27.82	18.03	27.86	3	5.24	15.81	9.15	30	7	8.46	28
ICN 194488	S.marginatum	1	10.82	3	2.5	5.88	23.42	34.23	38.75	4.28	6.38	19.46	4.92	35.5	6	4.95	30.5
ICN 194485	S.marginatum	2	2.87	2	6	10.25	22.31	27.6	28	3.97	4.38	13	10.2	44.8	8	6.28	45
ICN 194484	S.marginatum	2	3.5	2	3	6.39	22.01	18.51	25.45	3.9	3.09	6.41	7.45	42.75	8	4.98	31.5
ICN 194493	S.marginatum	2	3	2	3	5.56	19.59	26.98	28.77	3.55	4.77	11.1	4.87	19.25	5.5	4.82	22.2
ICN 198670	S.marginatum	1	2.52	2	4	3.67	28.49	21.23	18.67	3.53	2.93	8.79	3.63	41	5	2.32	40.25
ICN 194490	S.marginatum	2	6.66	2	1.5	7.73	27.4	29.03	32.83	3.86	4.15	11.61	3.72	42.3	4	3.59	40.5
ICN 187071	S.marginatum	2	9.63	2	4	8.9	41.73	38.32	38.1	3.31	5.05	11.72	6.02	47.7	6	4.76	45.2
ICN 198677	S.marginatum	2	5.34	2	3	4.94	25.14	32.59	37.13	3.73	4.2	9.57	3.77	46.5	4	3.89	46.4
ICN 187082	S.marginatum	1.5	4.44	2.5	3	6.91	22.69	24.44	24.93	4.64	5.13	9.8	6.46	52.8	5	4.28	34.5
ICN 194486	S.marginatum	1	7.46	2.5	2	6.52	33.48	29.1	30.86	3.31	3.08	21	4.2	40	5	3.87	32.5
ICN 187405	S.marginatum	1.5	9.62	2	8	5.71	39.54	33.72	37.57	5.64	6.53	12.54	6.21	23	7	5.87	17.6
ICN 194073	S.marginatum	2	2.3	3	2	3.72	20.17	12.47	26.69	3.12	5.98	11.57	8.26	16.2	5	6.25	15.8
ICN 175950	S.marginatum	2	4.47	3.5	2	7.45	25.69	28.35	32.07	4.24	4.94	8.2	9.8	32.5	7	7.51	33.75
ICN 187061	S.marginatum	1	2.8	1.5	6	2.81	25.8	25.48	26.98	2.96	2.54	7.64	4.35	29.7	5	3.63	24.5
ICN 187056	S.marginatum	2	4.43	3	2	6.1	26.24	27.73	29.65	3.51	3.79	8.22	6.08	27.2	4	4.61	41
ICN 194491	S.marginatum	2	5.61	3	4	4.33	26.75	32.71	35.86	3.77	4.78	12.92	6.8	33	5	4.47	36
ICN 187047	S.marginatum	1	3.49	2	2.5	5.31	20.27	22.28	23.15	4.24	4.62	9.75	5.53	14.5	4	4.51	18.5
ICN 194074	S.marginatum	2	3.21	3	5	4.9	23.5	22.91	25.85	4.42	5.53	11.05	7.97	53.8	5	5.91	50.5
ICN 187067	S.marginatum	2	4.09	4	3	7.96	18	24.94	27.16	3.41	4.3	13.44	9.23	71.35	6.5	8.24	92.5
ICN 002828	S.marginatum	2	5.06	3	5	7.03	22.63	22.29	22.1	3.97	5.54	11.54	9.01	40.5	5	8.36	37.5
FURB 4996	S.marginatum	2	9.53	2	2	6.24	30.52	34.07	34.13	3.18	4.59	27.07	5.09	18.1	5	4.2	18.15
FURB 10895	S.marginatum	1	8.14	1	10	4.09	36.65	33	33.03	4.96	6.17	26.72	6.33	18.2	5	5.3	20
FURB 10864	S.marginatum	1	1	1	5	6.22	31.41	29.84	29.11	5.97	5.91	18.28	9.44	35.1	6	7.52	41.1
NY 528822	S.marginatum	2	1	2	11	9.37	43.29	26.76	40.35	2.15	7.26	25.41	9.53	70.19	4	8.61	97.99
HUCS 49910	S.marginatum	1.5	4.67	1.5	11	5.14	24.81	21.19	25.62	3.48	2.98	5.44	6.98	50.25	6	5.36	63.25
HUCS 52718	S.marginatum	1	1	1	16	6.9	30.65	38.28	45.75	3.66	4.64	19.41	5.05	31.2	6	5.73	20
HUCS 39242	S.marginatum	1	1	1	15	6.17	36.72	38.72	37.1	2.95	3.49	8.98	3.11	44.5	4	3.53	43.5
HUCS 1434	S.marginatum	1	1	1	4	8.02	25.74	28.74	31.81	4.2	5.79	11.77	5.79	32.75	5	5.57	34.9
HUCS 14609	S.marginatum	2	1	2	4.5	7.07	45.78	35.72	34.75	4.15	3.22	20.3	5.38	47.25	5	5.87	65
HUCS 11294	S.marginatum	1	1	1	3	7.46	32.87	31.7	34.03	5.07	7.94	19.51	10.17	49.15	5	9.72	47
HUCS 4593	S.marginatum	2	4.9	2	10	5.89	24.43	20.42	19.15	3.49	3.62	7.59	7.02	48.5	5.5	5.91	54.25
HUCS 36729	S.marginatum	2	1	2	9	5.28	27.4	22.63	22.86	4.92	5.21	16.53	7.95	30.35	5	6.95	40.25
HUCS 44394	S.marginatum	1	1	1	3	31.5	21.99	31.83	38.31	5.04	5.27	12.59	3.93	22	4	3.83	31
HUCS 44328	S.marginatum	1	3.92	1	4.5	4.31	20.81	31.75	34.9	3.06	3.48	8.92	3.06	34.25	5	3.07	31.5
HUCS 2752	S.marginatum	1	1	1	6	4.77	34.77	27.2	29.51	4.09	5.05	10.94	5.48	13.5	6	5	15.25
HAS 70090	S.marginatum	1	1	1	2	6.41	20.64	26.65	28.75	4.88	5.78	11.53	6.56	49	6	7.02	53.5
HAS 70077	S.marginatum	1	1	1	8	6.19	37.34	32.95	38.95	4.52	3.95	13.09	3.9	37	5	4.49	36
HAS 70056	S.marginatum	1	1	1	5	6.19	35.75	27.13	34.59	3.55	5.01	7.18	3.36	31.5	5	4.01	34
HAS 30771	S.marginatum	1	1	1	3.5	5.37	34.25	32.9	34.38	3.41	3.27	9.21	2.89	26	4	2.9	35.5
HAS 10594	S.marginatum	1	5.93	1	11.5	5.71	20.8	24.57	28.32	4.07	3.83	10.22	5.01	59	5	4.5	55
HAS 30771	S.marginatum	1	1	1	3	5.34	33.1	36.65	34.17	2.19	2.93	8.92	3.19	26	4	2.94	35
HAS 69922	S.marginatum	1	1	1	5	4.26	34.18	36	34.59	2.41	3.05	9.19	2.98	39.5	4	3	38.75
HAS 70065	S.marginatum	1	1	1	5	5.17	36.07	31.13	38.2	3.46	3.56	9.41	3.94	26.55	4	3.21	27.3
HAS 70117	S.marginatum	1	7.91	1	7	5.2	33.9	38.82	40.81	3.97	4.05	10.8	3.31	31	4	3.18	37.65
HAS 19048	S.marginatum	1	5.63	1	18	7.95	21.22	12.47	18.49	2.43	4.27	4.26	7.45	23.7	5	4.72	40.25
HAS 17913	S.marginatum	1	1	1	11	3.55	25.49	12.87	28.68	2.76	4.64	6.83	9.62	42.5	6	6.53	57.25
HAS 70086	S.marginatum	1	2.97	1	4	6.64	15.7	25.85	23.42	3.01	3.46	7.57	4.69	15	4	4.17	17.7
HAS 91233	S.marginatum	1	1	1	4	4.49	28.13	22.75	23.01	3.23	4.83	10.59	7.74	26.3	5	5.35	21
HAS 36934	S.marginatum	1	1	1	9	6.19	25.86	27.33	26.9	3.04	5.31	11.19	5.99	30	5	6.34	46.5
HAS 70146	S.marginatum	2	6.44	2	6	5.7	22.68	19.28	17.36	2.9	3.89	7.75	8.95	64	5	7.18	71.5
HAS 70142	S.marginatum	1	5.67	1	3.5	7.4	32.98	30.33	28.79	5.02	6.14	15.01	8.05	31.1	5	6.89	44
HAS 70128	S.marginatum	1	4.99	1	6	7.72	29.01	30	30.87	4.27	5.72	11.63	5.41	17.5	4	4.83	24.5
HAS 70027	S.marginatum	2	8.75	3	2	21.17	14.4	17.79	17.7	3.21	3.55	9.14	8.08	66.5	6	6.83	63.5
MVFA B-2640	S.marginatum	1	3.43	1	4	4.37	23.82	26.7	29.69	1.57	2.61	18.31	3.48	22	4	2.84	21.4
MPUC 22576	S.marginatum	2	7.5	2	6.5	13.88	17.58	15.45	29.75	1.77	2.67	9	7.4	57.64	6	5.32	94.12
PACA 86736	S.marginatum	2	5.98	2.5	3.5	7.08	32.24	27.05	31.16	4.68	5.46	14.28	7.69	45	5	6.45	48.5
PACA 86732	S.marginatum	1.5	1.13	1.5	2.5	4.96	22.06	22.05	22.91	2.99	3.32	11.11	6.79	44.5	4	4.74	33.75
CTES 327358	S.marginatum	1	3.96	1	4	6.42	25.64	29.55	23.43	4.1	3.86	17.51	7.17	26	5	5.56	25
ICN 202820	S.marginatum	1	1	1	3	7.79	30.4	33.32	31.82	3.59	4.64	19.34	7.35	61.48	4	6.44	67.3
ICN 202834	S.marginatum	1	1	1	2	6.95	27.08	30.09	32.31	3.19	4.22	14.84	5.97	37.76	4	5.2	44.75
ICN 190674	S.plicatulum	2.5	21.12	23.5	4	56.65	22.15	22.5	22.31	2.56	2.28	12.08	5.29	37.9	7	4.88	72.19
ICN 185757	S.plicatulum	2	17.52	15	3	28.33	12.69	16.61	15.33	2.94	2.85	9.37	7.18	55.9	6	7.45	77.9
ICN 198266	S.plicatulum	1	3.34	2	4	6.04	14.04	20.14	27.14	3.44	4.17	11.44	7.36	45	6	5.31	32.05
ICN 187424	S.plicatulum	3	13.57	51	4	41.7	12.08	11.1	12.33	2.18	2.04	4.96	14.46	110.65	10.5	10.16	158.5
ICN 016707	S.plicatulum	3	11.82	10.5	2	21.67	13.53	15.89	13.56	2.62	2.51	5.87	6	28.7	4	6.22	46.25
FURB 16981	S.plicatulum	3	13.18	25	4	32.92	23.13	18.2	15.88	2.67	2.57	13.49	14.53	89.75	5	9.56	98.65
FURB 63608	S.plicatulum	2.5	19.73	2	3	44.61	15.98	17.45	13.03	2.55	1.69	8.44	6.26	40	5	6.46	77.35
FURB 19249	S.plicatulum	3	16.65	6	3	36.22	15.95	17.07	13.46	2.89	2.48	8.89	12.02	64.5	5	9.93	84.5
MBM 435168	S.plicatulum	3	40.2	4	2	52.88	25.31	24	18.93	4	2.63	12.28	11.59	54	5	9.39	101.44
NY 528834	S.plicatulum	3	10.57	9	2	10.64	16.68	18.64	17.78	2.59	2.5	11.26	14.67	65.84	6	11.51	91.67
MBM 15982	S.plicatulum	1	1	3	1	9.98	38.26	36.14	30.08	3.88	5.57	25.05	8.9	57.38	2	10.54	61.7
MBM 12910	S.plicatulum	2	18.95	3	2	35.51	20.22	26	21.49	3.96	3.16	14.75	13.34	71.33	4	13.13	96.86
MBM 12071	S.plicatulum	3	16.76	16.5	2	30.79	10.21	15.69	14.18	3.09	2.45	8.41	9.89	131.71	5	6.69	131.04
PACA-AGP 54529	S.plicatulum	2	7.53	9.5	3	18	12.02	14.34	11.15	2.8	2.39	7.48	9.14	34.5	5	7.04	40.5
JOI014255	S.bromelioides	2	8.92	17	2	35.17	15.91	9.97	11.5	1.37	2.13	5.5	16.53	152.68	10.5	10.66	248.73
ICN 192404	S.bromelioides	3	15.5	53	2	71.04	11.15	13.35	11.49	1.67	1.93	6.71	13.24	160.5	13.5	6.87	150
379	S.bromelioides	3	12.1	67	3	46.33	14.94	14.03	12.61	1.96	2.19	8.14	10.69	114.75	13	8.02	174.75
ICN 004391	S.palmifolium	1.75	7.62	2	9	18.4	21.77	21.93	18.04	2.55	2.33	12.05	6.57	25.7	4	5.21	35.25
ICN 175944	S.palmifolium	2	7.95	2	25.5	10	21.1	21.46	20.45	2.44	3.13	7.3	5.8	71.5	10.5	6.55	54.65
ICN 187078	S.palmifolium	2	4.11	2	14	17.97	15.1	9.06	10.66	1.5	1.58	4.94	7.09	71	7	5.29	109.05
ICN 194081	S.palmifolium	3	10.88	3	1	29.06	20.17	20.19	21.23	2.77	1.87	12.5	11.25	67.95	11.5	8.14	116.5
ICN 194080	S.palmifolium	3	4.2	3	2	9.17	18.27	17.39	20.28	2.82	3.41	5.09	5.37	36.5	7	4.99	74.5
ICN 185753	S.palmifolium	2	11.41	2	85.5	28	19.88	17.26	18.14	2.33	2.13	8.04	10.67	52.9	5	6.68	58.5
ICN 185787	S.palmifolium	2	4.91	2	17	10.48	14.58	17.51	15.19	1.89	2.43	6.46	5.93	37.8	5	4.61	55
ICN 185813	S.palmifolium	2	8.06	2	30.5	18.82	25	20.86	19.48	2.5	2.5	7.15	3.49	40	4	5.42	60.9
ICN 185779	S.palmifolium	2.5	10.48	2.5	8	18.05	26.16	20.16	16.59	2.36	2.62	11.06	6.47	26.6	4	4.63	34.75
ICN 081199	S.palmifolium	2	10.41	2	6	16.22	24.33	21.42	20.07	2.97	3.22	13.07	6.89	33.8	5	4.75	46
ICN 198669	S.palmifolium	2	9.07	2	21	8.68	21.54	21.16	21.81	2.61	3.56	6.46	6.44	46.7	6	5.77	70
ICN 198246	S.palmifolium	3	8.8	3	13	12.69	33.88	23.98	32.08	4.34	6.11	14.47	8.65	90.25	6.5	7.68	115
ICN 187417	S.palmifolium	2	7.28	2	8	14.12	19.21	29.14	28.26	2.75	3.55	4.68	8.64	35	7	5.08	43.85
ICN 194079	S.palmifolium	2	10.74	2	6	13.03	15.24	12.98	20.2	2.08	2.85	4.67	6.87	52.5	7	5.63	115.9
ICN 150042	S.palmifolium	1	7.68	1	4	6.83	29.44	35.03	33.13	4.49	4.51	12.46	6.45	31.5	5	3.45	29
ICN 163691	S.palmifolium	2.5	4.48	2	13	8.65	15.77	11.14	14.01	2.29	2.93	4.36	7.86	90.5	5.5	9.32	87
ICN 175953	S.palmifolium	3	5.78	3	22	9.54	16.5	19.82	19.62	2.69	3	3.15	5.32	74.2	6	3.02	95.75
ICN 198241	S.palmifolium	2	5.38	2	2.5	9.2	38.31	39.66	42.52	4.72	5.95	14.44	8.59	24.85	6	6.83	35.5
ICN 151615	S.palmifolium	2	6.51	3	9	12.23	10.94	12.2	14.86	2.03	2.32	3.99	3.87	95.5	5	3.44	105.45
ICN 020511	S.palmifolium	2	9.08	2	9.5	13.36	19.06	25.66	24	2.86	2.89	13.59	6.68	32.5	5	4.14	46
ICN 183130	S.palmifolium	1	3.59	1	9	4.22	31.39	30.38	29.61	5.08	5.67	9.4	5.3	28	5	4.88	42.5
ICN 175948	S.palmifolium	1	4.15	1	4	3.76	16.41	17.75	19.08	2.77	3.65	7.39	2.81	13.5	5	2.63	15.7
ICN 187045	S.palmifolium	2	7.21	2	4	9.06	27.43	30.51	30.22	5.9	6.35	8.11	8.61	72.75	6.5	7.2	93.7
ICN 185755	S.palmifolium	2	8.88	2	23.5	16.75	16.82	15.85	15.15	1.88	2.63	6.11	6.34	59.4	5	5.71	70
ICN 005773	S.palmifolium	2	4.1	2	5.5	11.08	17.39	16.22	16.61	2.78	3.57	7.3	4.77	38.2	5	5.41	62.25
ICN 020678	S.palmifolium	2	4.43	2	2	7.27	19.34	31.39	33.59	3.69	4.44	9.57	6.31	43.75	4	4.58	49.5
ICN 030170	S.palmifolium	1	2.89	1	7.5	4.49	26.97	25.16	27.05	2.87	4.49	7.29	4.76	26.5	5	4.41	25.5
ICN 178182	S.palmifolium	2	4.47	2	2	9.63	13.54	11.39	12.27	2.25	2.58	6.55	4.7	11	4	3.13	25
HUCS 10968	S.palmifolium	2	4.98	2	5	12.72	18.9	21.28	19.24	2.79	2.02	11.14	10.58	43	5.5	8.36	48.5
NY 527572	S.palmifolium	1	1	1	6	2.78	23.01	17.53	17.35	2	2.55	10.93	3.1	8.85	3	2.46	9.94
NY 528838	S.palmifolium	2	3.44	2	2.5	6.22	26.8	23	23.61	1.87	3.48	10.6	10.66	71.04	7	3.06	47.95
NY 537832	S.palmifolium	3	12.21	5	2.5	21.19	35.29	24.06	23.27	4.14	3.3	16	5.68	30.23	4	6.13	38.98
US 1421010	S.palmifolium	2	5.18	4	3	9.54	21.09	17.16	15.98	2.05	3.14	11.78	6.19	26.12	6	5.57	42.04
US 1545607	S.palmifolium	2	5.22	5	4	12.54	24.11	27.11	20.21	3.49	2.98	12.07	7.59	59.99	6	6.4	43.18
US 1549515	S.palmifolium	2	5.89	3	1	7.03	22.94	24.74	22.09	3	3.11	17.22	7.41	33.44	5	6.37	46.34
US 1907609	S.palmifolium	3	6.24	12	3	6.42	20.33	20.53	18.95	1.17	2.14	11.19	7.05	20.45	6	5.78	38.96
US 2910693	S.palmifolium	1	1	1	1.5	1.9	20.74	17.04	23.19	2.36	2.89	15.75	1.78	20.48	3	1.57	30.11
US 1545605	S.palmifolium	2	7.39	3	3	24.89	23.07	22.62	24.19	2.82	2.68	11.15	5.78	37.17	5	5.83	76.32
US 1952661	S.palmifolium	1	1	1	1	15.31	17.64	21.5	19.33	2.73	2.65	16.71	2.47	19.71	5	1.98	35.08
US 1772912	S.palmifolium	1	4.47	1	1.5	2.12	15.47	18.6	19.03	1.93	2.22	14.38	3.47	15.19	5	1.87	18.92
US 1193964	S.palmifolium	3	6	6	2	11.29	21.51	15.55	15.17	2.11	1.79	10.78	4.94	20.79	6	3.79	30.55
MBM 20323	S.palmifolium	4	7.88	9	5	40.88	18.5	16.05	14.78	1.04	1.61	10.52	11.05	107.4	14.5	9.61	165.12
MBM 77651	S.palmifolium	1	3.73	1	1	6.51	17.95	18.57	20.62	3.86	3.56	7.55	4.49	19.31	4	3.13	16.37
MBM 174378	S.palmifolium	2	5.43	5	3	5.65	19.63	23.75	23.87	3.01	3.15	17.59	5.6	56.15	5	5.01	43.51
MBM 39466	S.palmifolium	2	4.34	19	2	10.34	16.19	17.08	17.88	1.7	2.29	4.28	6.72	33.76	14	4.24	17
MBM 391729	S.palmifolium	4	10.07	3	3	27.01	23.23	17.2	15.39	2.78	2.22	11.72	12.81	92.74	5	10.06	108.94
MBM 265677	S.palmifolium	1	2.78	1.5	3	3.66	9.5	13.46	17.09	2.24	2.24	3.62	2.71	18.21	6	2.12	21.84
HAS 44241	S.palmifolium	2	3.46	13	3	7.68	17.9	17.44	19.56	3.02	2.92	6.63	7.15	57	8	6.22	66
MVM 18273	S.palmifolium	2	7.06	14.5	5	28.64	25.36	16.06	17.1	2.39	2.27	10.17	10.85	83.35	6	9.44	79.7
MVM 18271	S.palmifolium	2	6.29	9	1	21.12	16.61	24.77	25.31	3.68	3.68	11.94	4.88	46.3	6	4.29	47
MVJB 12983	S.palmifolium	2	8.29	8	4	15.94	15.79	23.33	23.35	2.99	2.33	12.71	7.81	37.25	7	5.08	34.3
MVJB 12982	S.palmifolium	1	4.83	3	2	6.03	27.67	25.69	22.96	2.59	3.04	12.56	5.81	33.5	5	3.69	37.2
MVJB 12979	S.palmifolium	2	7.47	4.5	5	13.83	22.64	22.28	21.33	2.39	2.45	9.33	6.22	36	5	4.25	35.9
MVFA 2262	S.palmifolium	3	8.88	4	3	13.78	22	21.8	20.2	2.46	2.8	14.57	8.1	37.6	6	6.5	41.5
MVFA B-3184	S.palmifolium	2	9.54	7.5	1	16.26	17.61	24.19	22.35	2.92	2.43	13.26	9.42	59.5	6	8.15	69.5
MVFA 1882	S.palmifolium	2	16.57	6	4	24.97	22.76	22.04	20.96	3.01	3.06	12.67	9.97	39.25	6	5.62	55.35
MVFA 1822	S.palmifolium	2.5	9.95	9	2	19.68	21.08	21.04	16.37	2.36	2.21	8.92	7.99	42	5	5.31	54
MVFA 7715	S.palmifolium	2	11.09	6	2	17.21	17.77	26.56	22.72	2.81	2.68	12.69	9.46	44	6	6.36	66.7
MVFA 9644	S.palmifolium	2	7.08	5	3	10.28	24.03	24.27	20.43	2.48	2.62	10.85	8.96	29.85	6	6.41	47.4
MVFA 358	S.palmifolium	2	10.25	9	3	21.21	24.53	23.4	20.16	3.5	3.26	14.47	11.03	59.9	6	9.81	79.5
MVFA 6701	S.palmifolium	2	9.11	6	3	15.97	17.89	20.34	20.76	1.85	2.05	13.31	7.15	31.85	5	4.22	61
MVFA 2263	S.palmifolium	2	13.1	7.5	3	19.9	22.49	21.82	20.03	2.89	2.89	13.05	6.76	52.7	5	6	60
MVFA 22647	S.palmifolium	2	6.93	4.5	3.5	10.71	22.08	11.3	14.29	2.57	1.87	6.36	9.27	24	6	7.49	35.3
MVFA 24045	S.palmifolium	2	6.44	6	2	11.56	15.6	17.41	18.69	1.9	2.09	7.45	5.75	33.5	5	4.24	52.95
MVFA 14416	S.palmifolium	2	8.41	9	3	20.3	24.37	21.59	13.05	2.5	2.4	8.9	7.02	62.5	4	7.01	98.5
MVFA 9090	S.palmifolium	2	9.45	8.5	4	22.15	19.08	22.24	19.15	3.01	2.39	12.83	7.56	40.7	6	5.41	55
PACA 36613	S.palmifolium	2	4.69	2	2	10.92	18.9	14.54	17.32	3.18	3.06	5.78	6.39	25	6	3.68	44.9
PACA 34738	S.palmifolium	4	3.72	4	2	17.61	18.33	17.25	18.48	2.1	1.9	4.55	6.21	50.45	6	3.9	81
PACA 44648	S.palmifolium	3	6.05	3	4	14.61	21.27	19.14	15.74	2.78	3.22	4.14	7.21	59	7	4.61	87.2
PACA 45711	S.palmifolium	2	4.49	2	15	17.91	17.48	26.17	31.55	3.36	3.69	8.37	4.42	70.75	6	5.15	85.75
PACA 64350	S.palmifolium	2	7.89	2	8	10.39	29.57	20.74	19.13	2.74	2.69	0.98	8.41	14.7	5	6.9	33
UPCB 9307	S.palmifolium	1	9	1	11.5	4.54	31.2	26.71	25.71	4.49	6.8	15.4	9.22	41.65	6	8.54	46
UPCB 34006	S.palmifolium	2	9	3.5	3.5	23.21	21.6	18.2	20.17	1.5	3.16	9.63	4.58	79	9	5.04	118.5
CTES 176692	S.palmifolium	2	10.88	2	11.5	9.67	25.67	25.95	25.42	3.21	4.81	8.01	6.41	44.5	7	5.57	56.5
CTES 195548	S.palmifolium	2.5	4.55	2	6	11.53	23.29	18.94	17.98	2.81	2.88	10.63	9.4	25.4	6	4.87	31.5
CTES 176684	S.palmifolium	3	9.47	5	3	13.72	19.46	21.09	16.89	2.47	1.31	11.3	7.36	24.5	5	5.45	38
CTES 59275	S.palmifolium	2.5	9.94	5.5	2	25.55	19.54	20.9	18.76	2.32	2.86	12.8	7.83	69.25	6	6.41	104.5
CTES 268848	S.palmifolium	2	16.02	8.5	4	42.93	22.08	21.1	18.4	3.44	2.22	11.65	7.49	45	5	9.19	65
CTES 223389	S.palmifolium	3	7.34	8	7	18.94	20.39	18.04	15.41	2.22	1.91	4.59	8.57	101	7	5.95	80.5
CTES 223385	S.palmifolium	3	6.93	7	5	12.89	21.1	19.54	15.71	2.62	2.4	9.69	5.7	67	6	4.95	84
CTES 176513	S.palmifolium	2.5	6.54	5.5	4	12.36	23.18	19.6	19.68	2.47	2.27	12.53	8.44	54.8	6	4.64	41.3
CTES 176514	S.palmifolium	2	4.36	9	3	9	20.27	14.95	18.67	1.98	2.39	8.71	6.21	41.2	7	4.57	45.25
CTES 176695	S.palmifolium	3	8.86	7	6	14.49	21.83	19.3	18.71	2.43	2.35	7.08	6.83	52.5	6	6.8	77
CTES 224602	S.palmifolium	2	4.22	6	3	10.42	19.2	20.97	18.31	3.11	3.23	12.49	7.04	36.25	6	5.57	41.5
CTES 306409	S.palmifolium	2	23.71	3	9	19.37	33.36	24.55	25.35	3.5	4.11	9.09	6.08	72	10	5.53	75.8
CTES 256734	S.palmifolium	2	8.9	4.5	4	24.09	9.03	22.2	20.27	2.03	2.93	11.71	9.76	56.5	6.5	6.84	90
CTES 293083	S.palmifolium	3	13.13	8	4	39.62	26.44	25.95	22.01	2.48	2.05	15.21	6.7	121.6	7	4.55	122.5
CTES 223386	S.palmifolium	3	6.42	6.5	4	20.8	17.22	20.48	18.58	2.08	1.94	10.01	5	45.5	6	3.69	55.5
CTES 223387	S.palmifolium	3	10.21	11	5	25.08	26	24.27	19.86	2.91	2.08	12.75	12.46	49.5	7.5	6.07	61.3
CTES 328365	S.palmifolium	2	5.64	10.39	4	10.4	27.55	22.37	21.84	3.81	3.07	11.12	8.95	27.8	7	8.11	56
CTES 0412723	S.palmifolium	2	4.96	5	3	5.19	27.26	19.32	20.87	3.29	2.53	9.79	5.85	30.6	6	5.86	56.75
CTES 224608	S.palmifolium	2	6.6	4.5	5	10.08	38.39	24.97	27.52	2.84	2.99	12.09	6.68	51.7	5	7.81	81.5
CTES 281907	S.palmifolium	2	5.32	3	2	10.56	24.15	15.46	14.21	2.98	1.94	8.6	7.85	50.15	6	5.93	53.5
CTES 322493	S.palmifolium	2.5	5.88	2.5	3	10.68	19.16	16.45	16.32	3.52	2.77	4.98	6.73	43	7	6.38	44
