# Supplementary material for: On the Trail of Morphological Traits: Morphometry Helps to Clarify Morphological Variation in Section Viperella (Sisyrinchium)
Source: Plants (Basel). 2024 Aug 7;13(16):2183. doi: 10.3390/plants13162183 (PMC11360698; doi:10.3390/plants13162183)
Supplement: Supplementary file 1 [file plants-13-02183-s001.zip › plants-3061924-supplementary/supp. material/Table S2-Vouchers and metrics of vaginatum.xlsx]

## Sheet: Vouchers and metrics of vaginat
Voucher	Specie	Number of flowers of riphidia	Peduncle length	Pedicel length	Length of internal valves	Length of external valves	Width of internal valves	Width of external valves	Size of two joined valves	Leaves width	Leaves length	Sheath length	angle	Stem width	Stem length	Internodes Length
ICN 201246	restioides	1	13.05	5.8	4.86	5.81	0.61	0.69	3.99	1.52	5.81	3.38	1	0.42	21	25.06
ICN 193287	restioides	1.5	14.97	5.21	4.92	5.71	0.52	0.55	3.15	1.6	8.51	5.36	1	0.88	32	39.48
ICN 187416	restioides	1.5	19.9	7.29	7.72	7.6	0.71	0.93	4.43	1.4	8.09	4.53	1	0.4	64.9	38.06
ICN 201245	restioides	1	14.03	6	7.33	6.76	1	0.91	4.05	1.6	16.08	11.13	1	0.42	61.75	20.46
ICN 201247	restioides	1.5	8.82	6.05	5.78	6.31	0.6	0.54	2.89	1.9	11.38	7.91	1	0.4	28	21.24
ICN 201254	restioides	1	20.34	7.21	6.2	6.95	0.63	0.62	3.14	1.64	7.85	4.24	1	0.56	16	22.6
ICN 201250	restioides	1.5	16.71	6.87	6.43	5.88	0.55	0.59	3.38	1.24	5.66	3.18	1	0.62	70	25.88
ICN 201257	restioides	1	16.46	6.82	8.35	8.82	0.66	1	6.06	1.48	12.33	8.26	1	0.48	61.75	48.16
ICN 201244	restioides	2	19.69	7	9.7	9.86	0.8	1	5.9	1.66	10.15	6.56	1	0.85	49.25	39.59
ICN 201232	restioides	1.5	18.09	7.95	6.19	5.78	0.98	0.6	3.03	1.18	14.63	6.92	6	0.55	20	3.4
ICN 201211	restioides	1	21.76	8.82	6.48	6.49	0.51	0.7	3.92	2.6	11.41	9.06	7	0.43	71	51.56
ICN 201231	restioides	1.5	21	9.17	6.98	7.31	0.75	0.6	3.89	1.24	10.48	7.21	10	0.85	24.5	9
ICN 201207	restioides	1.5	14.84	6	5.53	3.85	0.51	0.49	3.02	1	7.2	4.1	1	0.43	29	27.88
ICN 201206	restioides	2	18.95	6.33	6.65	5.39	0.46	0.6	3.77	1.94	10.04	7.53	1	0.42	35	35.51
ICN 201248	restioides	1	13.51	6.32	4.6	5.35	0.66	0.61	2.58	1.28	4.92	3.44	1	0.71	18.5	22.26
ICN 201252	restioides	1	17.34	6.09	5.98	5.95	0.47	0.66	3.14	1.6	10.74	7.85	1	0.8	21	29.49
ICN 201251	restioides	1	10.31	7.86	6.61	6.07	0.57	0.62	3.36	1.02	6.2	4.48	1	0.74	45	33.86
ICN 201225	restioides	1	20.3	8.8	6.12	6.63	0.73	0.78	4.1	1.14	6.4	4.39	1	0.4	39	34.92
ICN 201249	restioides	1.5	24.6	8.29	6.97	6.35	0.58	0.7	4.32	1.2	6.65	4.57	1	0.87	35	33.97
ICN 201253	restioides	1	14.12	6.08	5.58	6.1	0.53	0.49	3.41	1.26	8.78	6.6	1	0.68	18.2	25.94
ICN 201243	restioides	1	23.44	6.59	7.16	5.32	0.48	0.61	3.9	1.4	6.88	4.47	1	0.56	60.5	36.13
MBM 402534	restioides	1	17.6	8.24	6.28	6.06	0.71	0.55	3.53	0.58	7.71	6.24	1	0.47	76.36	36.69
MBM 401954	restioides	1	10.32	6.44	5.92	5.04	0.38	0.49	4.07	0.48	5.24	5.19	1	0.51	35.96	35.52
MBM 429173	restioides	1	22.86	7.9	7.33	6.32	0.64	0.68	4.52	0.62	6.86	6.17	1	0.56	36.49	31.32
MBM 428300	restioides	1	8.43	4.98	5.95	6.77	0.78	1.16	3	0.61	5.71	4.7	1	0.42	41.1	22.85
MVM 6073	restioides	1	19.55	7.31	6.71	6.21	0.79	0.83	4.35	0.69	12.74	6.44	7	0.63	15.5	30.47
MVM 18315	restioides	1	21.92	6.02	4.45	4.73	0.7	0.52	2.65	0.78	4.72	2.12	4.5	0.74	13.5	30.41
MVM 18378	restioides	2	29.45	9.48	7.21	7.59	0.72	1.05	4.45	0.81	10.02	2.85	1	0.69	14	47.93
MVM 18375	restioides	1	31.29	7.34	8.15	8.3	0.66	0.86	5.6	0.78	14.17	8.27	3	0.61	20	54.74
MVJB 1629	restioides	2	21.81	7.83	6.96	5.12	0.67	0.8	2.9	1.17	18	10.02	1	0.67	14.35	24.97
MVJB 5960	restioides	1	29.12	7.23	7.37	7.09	0.96	0.96	5.42	0.8	8.06	6.04	1	0.73	12	26.68
UPCB 64943	restioides	3	31.65	22.29	18.36	16.58	1.86	2	12.21	1.9	21.38	12.07	4	1.32	40.5	38.7
UPCB 34170	restioides	1	21.26	9.34	9.02	7.1	0.75	0.82	5.74	1.29	10.96	9.18	1	1.13	43	37.14
UPCB 45882	restioides	1	36.62	13.06	11.22	10.2	0.84	0.9	8.04	1.55	14.9	13.84	1	1.45	34.5	56.55
UPCB 45884	restioides	1	28.11	11.09	10.02	7.48	0.95	1.18	4.51	1.19	8.7	7.16	1	1.05	44.5	35.7
UPCB 45885	restioides	1	25.8	9.72	9.4	7.81	0.72	0.63	5.2	0.93	9.8	8.38	1	6.1	72	44.5
UPCB 50366	restioides	1	48.45	16.36	13.95	13.46	0.73	0.95	10.6	1.32	15.21	9.1	1	1.71	35	71.61
UPCB 61776	restioides	1	24.99	8.55	8.11	7.41	0.53	0.78	5.62	0.93	10.98	8.91	1	1.01	32.3	41.18
CTES 177010	restioides	1	15.16	7.68	6.06	5.82	0.66	0.58	3.82	0.77	9.44	5.56	1	0.68	19.15	31.96
CTES 176991	restioides	1	16.44	6.15	6.73	6.96	0.74	0.74	4.08	0.76	6.55	5.26	1	0.79	25	27.67
ICN 201040	alatum	1	21.91	9.94	16.61	20.04	3.32	3.44	10.81	6.72	51.26	31.82	17	4.48	36.75	2.3
ICN 201052	alatum	1.5	35.94	21.47	21.65	22.63	2.44	2.96	12.99	2.9	31.03	12.51	18	3.9	27.7	37.7
ICN 176518	alatum	1	21.75	18.91	31.91	34.66	5.37	6.26	22.67	9	76.79	33.58	32	5.4	63	42.72
FURB 63616	alatum	2	42.57	24.69	31.1	35.77	22.61	5.62	4.48	6.5	57.59	16.88	19	4.44	42.8	25.76
HUCS 10167	alatum	1.5	67.4	26.83	25.7	30.68	2.8	3.4	15.73	5.26	53.12	36.52	19	5.75	54.5	64.75
HUCS 13661	alatum	1	29.37	15.41	20.73	24.13	3.32	3.62	12.57	6.36	58.8	37.01	19	6.36	68.25	78.44
NY 319511	alatum	1	19.68	14.78	11.97	13.84	1.54	1.57	10.36	2.08	23.43	10.6	1	1.91	19.36	18.79
US 2172667	alatum	1	35.19	15	17.95	20.07	2.92	2.99	13.57	4	36.34	13.77	5.16	2.8	22.52	20.9
MBM 321199	alatum	3	84.68	28.99	21.86	22.59	2.47	3.82	17.74	6.53	72.23	29.98	5.36	5.08	65.88	75.09
MBM 428124	alatum	1.5	83.25	31.83	25.84	28.59	2.66	3.4	20.58	5.42	65.31	32.95	9.87	3.65	45.29	43.79
MVFA 1818	alatum	1	46.29	23.22	23.05	20.29	2.55	2.42	13.42	3.38	29.19	13.74	12	3.23	49	39.29
PACA 8683	alatum	1.5	34.9	14.99	15.17	17.86	2	2.93	10.5	5.83	44.61	16.46	27	5.61	26	30.59
PACA 25623	alatum	1.5	33.87	24.14	21.84	19.56	2.23	2.42	13.1	2.77	27.74	13.87	9	2.41	31	38.39
PACA 36609	alatum	2	29.69	22.53	19.33	21.04	3.15	3.63	14.53	4.66	46.5	19.33	17	4	26	29.09
PACA 37287	alatum	1	69.53	25.58	26.09	26.89	2.67	3.87	17.47	5.04	51.76	24.3	15	4.33	53	50.9
PACA 45333	alatum	1	30.27	26.62	40.12	53.52	5.33	5.99	23.34	8.52	70.49	22.67	31	5.55	28	23.56
UPCB 73960	alatum	1.5	62.65	27.28	28.24	27.42	2.33	3.45	21.39	4.45	47.06	22.73	12	3.25	29.45	55.71
UPCB 19458	alatum	2	68.8	34.35	31.39	32.83	7.9	9	22.17	6.02	58.28	31.14	12	4.06	59.85	70
UPCB 45564	alatum	3	47.51	25.51	21.84	20.77	2.3	2.96	16.38	4.75	42.32	19.86	14.5	3.3	24	36.58
UPCB 45565	alatum	2	48.38	25.13	22.27	22.86	2.67	3.24	17.22	6.06	49.73	29.29	9	4.11	39.5	42.7
UPCB 51662	alatum	2	69.43	29.62	30.6	29.51	2.99	3.12	19.68	4.97	53.12	29.72	13	8.13	91.8	85.39
CTES 223983	alatum	3	59.95	26.86	26.42	25.97	2.15	2.26	17.95	4.04	57.64	32.23	9	3.49	111.6	98.77
CTES 211668	alatum	1	29.7	21.28	28.83	31.92	4.64	5.71	22.42	6.95	52.38	22.77	39	5.18	45.1	30.18
CTES 4398	alatum	1	30.8	21.86	19.68	21.73	2.64	3.46	15.03	4.03	35.69	13.22	24	2.85	64	30.95
CTES 176691	alatum	2	40.16	20.51	20.81	20.29	2.33	2.91	16.1	2.53	28.8	15.76	11	2.21	34.1	36.36
CTES 176680	alatum	2	34.8	23.3	20.93	19.45	2.71	3	13.6	2.94	25.65	13.44	10	2.56	16	37.62
US 1328016	alatum	2	26.78	18.59	18.31	22.53	2.77	3.09	14	2.72	36.21	11	2.5	24.43	21.17	26
CTES 176989	marchio	3	22.16	22.73	23.26	23.03	4.13	4.26	17.45	4.95	45.58	17.19	13	5.09	31.5	38.53
HUCS 41585	marchio	1	27.17	9.94	45.67	40.1	6.51	7.16	29.06	7.28	55.38	15.71	23	2	4.57	19.02
HAS 69966	marchio	3	22.41	20.68	24.5	22.79	2.94	3.07	17.88	3.6	43.54	16.51	13	3.3	38.25	40.55
HAS 70007	marchio	1	23.75	16.21	14.69	15.48	2.5	2.68	10.4	2.89	22.15	10.13	18	2.72	23	26.8
HAS 70029	marchio	1	21.45	31.61	25.54	24.23	3.18	3.39	16.56	5	43.82	21.51	25	3.96	41	37.41
HAS 70074	marchio	1.5	22.2	19.9	25.56	27.63	3.94	4.47	19.4	5.09	47.12	19.13	12	3.16	14.5	19.48
HAS 70103	marchio	3	54.48	25.42	19.43	22.54	2.62	2.91	15.02	3.31	35.31	17.35	9	1.83	88.5	36.77
HAS 70152	marchio	2	33.27	34.11	34.98	39.34	4.2	4.16	23.23	4.72	54.74	24.89	12	3.59	45	47.7
HAS 70157	marchio	2	38.76	30.23	33.23	36.04	3.19	3.36	23.86	3.63	54.56	18.04	16	2.9	47.5	40.86
HAS 70158	marchio	1.5	45.3	22.66	24.83	32.49	5.1	5.79	18.69	5.8	53.15	22.44	15	3.18	42	29.43
PACA 2175	marchio	3	41.2	32.64	25.98	28.62	5.35	6.47	20.96	7.38	44.75	18.39	24	6.15	23.5	40.17
PACA 33991	marchio	4	42.71	31.62	23.72	27.58	5.04	5.32	19.07	6.38	42.67	19.37	15	5.64	24	43.06
PACA 36607	marchio	1	31.8	12.13	12.41	11.13	1.61	1.7	8.46	2.15	50.76	18.44	17	1.63	12	31.33
PACA 64266	marchio	2.5	28.23	30.99	28.07	30.14	3.07	3.38	20.3	3.37	34.05	11.82	15	3.28	15.5	22.46
ICN 198369	marchio	1	17.01	15.66	24.92	27.41	4.45	5.15	15.7	6.2	50.84	15.74	26.5	4.2	25.51	21.62
MBM 135161	marchio	1	29.74	24.86	53	58.66	6	6.9	38.28	5.6	61.39	22.21	16	4.15	18.29	32.59
ICN 160331	marchio	2	28.33	29.83	28.16	28.54	5.95	7.13	22	8.3	44.46	18.71	27	5	28.5	25.37
MBM 250728	marchio	1	28.42	21.67	48	50.79	7.3	7.8	33.13	7.6	61.12	17.36	23	4.2	25.66	26.52
ICN 197938	marchio	1	26.73	19.6	39.72	43	5.3	7	19.78	6.6	61.13	24.76	16	4.85	27.57	28.58
ICN 184973	marchio	1	25.6	22.31	25.72	30.54	6.16	6.43	19.4	7.9	58.1	17.7	25	4.45	31.88	35.85
ICN 197889	marchio	2	78.79	27.56	27.6	26.55	2.35	2.95	17.02	4.03	44.96	23.47	10.5	3.16	41.96	45.19
MBM 12911	marchio	2	69.16	30.26	28.56	28.14	3.89	4.44	19.68	6.31	56	30.54	13	5.3	38.36	52.4
MBM 265679	marchio	2	47.38	24.92	25.47	24.16	5.2	5.48	19.11	6.3	34.82	22.31	23	5.2	57.1	31.79
ICN 198264	marchio	3	28.63	21.34	17.24	16.46	3.2	3.4	12.19	4.8	28.17	12.54	25	3.84	47.53	22.34
ICN 198382	marchio	1	32.37	27.9	39.15	44.27	5.2	6.13	26.43	5.5	53.84	21.34	16	3.8	12.9	24.25
MBM 265675	marchio	1	31.51	30.69	39.32	49.29	6.8	7.7	28.24	7.15	68.73	25.05	15.5	4.39	33.81	36
ICN 197887	marchio	2	41.12	26.6	21.94	17.82	2.9	4.1	14.14	6.8	48.46	27.33	19	5.1	42.08	40.81
ICN 197888	marchio	2	16.3	21.93	24.08	23.8	4.5	4.5	16.86	5	42.54	12.05	19	3	20.26	16
ICN 198364	marchio	1.5	35.89	23.18	25.43	27.49	4.85	4.95	19.19	6.4	71.2	19.35	18	4.4	26.81	35
MBM 210275	marchio	2	66.61	26.07	28.41	28.03	2.98	3.73	21.83	4.8	52.36	21.66	11.5	4.2	32.93	53.84
MBM 12924	marchio	2	43.29	21.52	31.81	38.14	4.65	4.95	22	8.6	100	45.52	22	6.8	65.63	38.18
ICN 198329	marchio	3	19.26	21.93	16.2	13.45	2.64	3.29	11.04	5.65	25.56	13.03	24	4.7	38.42	37.05
MBM 161982	marchio	2	18.75	14.08	26.85	32.91	5.27	6.81	23.35	7.75	45.07	15.3	22	3.66	36.39	24.27
MBM 161981	marchio	1	31.3	21.14	29.84	30.55	3.39	4.11	19.16	3	35	14.22	16	2.2	9.36	27
MBM 210279	marchio	1	49.27	21.5	25.27	30.25	2	3.4	21.56	6	66.74	29.47	12	4.05	34.84	42.08
MBM 210280	marchio	2	26.83	30.17	32.73	32.62	4.44	4.93	23.59	4.9	39.81	21.19	19	3.18	7	24.82
ICN 197881	marchio	2	29.48	35.73	35.23	33.31	4.7	4.29	21.5	5.23	52.43	18.66	16	2.9	44.18	27.31
ICN 198332	marchio	1.5	56.51	27.88	33.9	40.6	2.8	3.61	24.55	3.35	64	25.95	11	2.76	8	38.27
MBM 371971	marchio	1	31.74	31.23	51.63	58.35	8.33	7.66	35.23	6.62	78.75	26.55	13.5	5	28.84	39.55
MBM 210302	marchio	3	24.98	33.93	27	31.88	4.04	4.66	20.36	6.49	101.55	45.24	14	4.05	34.72	27.7
MBM 210285	marchio	1	11.88	19.8	31	34.16	5.3	6.5	23.93	8.4	50.92	14.92	19	4.7	11.16	22.32
MBM 161991	marchio	1	29.92	24.29	38.36	39.63	5.81	5.85	28.06	6.64	57.5	18.64	18	3.41	20.66	23.22
ICN 200685	marchio	1	39.94	24.03	27.64	26.58	3.26	3.47	17.24	3.52	48.11	15.53	14	3.14	27.66	44.48
MBM 231103	marchio	2	15.22	15.28	17.28	17.32	1.94	11	12.96	2.8	47.25	10.98	37	1.87	22.37	12.34
ICN 198358	marchio	2	19.13	18.5	18.96	19	4	4.5	13.97	8.24	56.21	19.96	26	4.46	25.61	14.33
MBM 136392	marchio	2	24.25	30.86	34.54	39.12	4.34	5.32	28.08	11.9	122	52	15	9	31	52.81
ICN 197883	marchio	1.5	14.84	28.1	24.75	24.14	3.41	3.64	19.76	6.64	58.86	24.6	23	4.52	35.86	18.12
ICN 198668	marchio	2	62.2	33.95	34.26	36.94	4.3	4.47	27.45	4.93	72.71	27.73	18	3.75	46	24.04
ICN 197886	marchio	1	28.88	16.31	17.95	18.43	2.88	3.12	14.26	4.72	44.6	17.83	31	3.08	29.08	28.46
MBM 210283	marchio	1	18.36	21.66	34.07	35.61	5.81	6.31	26.16	5.63	48.16	19.04	21	3.53	8.69	16.8
MBM 336231	marchio	1	28.08	21.95	40.11	40.81	5.32	6.23	29.8	6.1	42.39	20.18	18	3	19.91	22.77
ICN 198337	marchio	1.5	70.54	28.84	53.55	59.69	7.94	8.75	36.92	10	91.73	35.15	16	4.81	58.4	51.11
MBM 140583	marchio	3	24.07	20.2	21.95	22.99	2.36	2.55	15.5	3.42	48	14.85	24	2.4	88.32	27.56
ICN 197838	marchio	2	26.42	31.88	32.12	32.47	4.51	4.4	24.67	5.29	68.95	28.15	18	4	34.56	26
MBM 202162	marchio	2	58.6	28.31	42.3	45.65	5.53	6.6	27.13	6	53.5	25.94	32	5	43.66	38.92
MBM 233070	marchio	1	28.5	23.7	19.8	22.28	1.6	2.4	16.31	5.91	46.37	20.84	16	4.51	26.6	28.28
MVFA 4172	marchio	3	38.34	20.04	23.03	21.6	2.81	3.02	14.71	2.56	31.08	18.27	14	2.46	49.25	40.77
HAS 5171	marchioides	2	22.16	16.11	23.15	20.64	2.07	2.07	14.9	2.16	36.11	13.72	13	1.89	25	23.88
HAS 69997	marchioides	1	38.11	20.37	13.17	12.98	2.47	2.65	11.24	2.14	16.04	9.5	1	3.9	27.7	35.33
HAS 70198	marchioides	1	43.07	25.23	17.36	18.63	2.42	2.41	12.39	2.56	20.22	10.66	8	2.31	15.75	38.48
MVM 6076	marchioides	1	36.35	23.16	19.77	19.97	3.35	3.14	13.97	2.74	26.11	13.24	10	2.58	37.75	36.3
PACA 33178	marchioides	1	19.69	19.98	20.13	20.44	2.16	2.25	13.16	2.55	35.14	14.57	12	2.41	39.75	30.94
PACA 51630	marchioides	2	33.21	23.9	19.96	19.09	2.06	2.14	13.14	3.47	43.83	13	20	2.49	25	29.62
PACA 61067	marchioides	1	20.76	17.32	17.75	15.26	2.02	1.94	10.99	2.26	17.32	10.62	1	1.97	26.5	38.5
PACA 63024	marchioides	1.5	26.61	17.95	19.14	18.99	1.97	2.28	15.06	2.94	41.87	15.57	13	2.05	24.75	29.25
CTES 59347	marchioides	2	39.91	21.36	20.37	19.07	2.37	2.56	13.7	2.88	20.77	13.54	8	2.74	26	41.07
CTES 59388	marchioides	3	47.38	25.76	26.58	25.69	3.39	3.36	16.43	3.06	30.12	18.56	11.5	3.21	18.5	46.69
CTES 59252	marchioides	1	35.33	18.75	20.38	19.81	3.42	3.91	14.37	3.25	27.43	14.57	12	2.75	14	45.81
CTES 177017	marchioides	2	43.12	27.24	27.74	23.11	3.22	3.21	17.11	3.3	26.74	15.75	12	2.32	19.5	37.75
CTES 177018	marchioides	2	25.1	14.53	22.51	20.67	2.83	2.93	16.45	2.41	26.5	14.33	14	2.27	18.5	36.83
CTES 177009	marchioides	3	38.93	26.9	22.16	22.45	2.37	3.39	15.82	3.06	25.92	15.15	10	2.65	27.2	40.26
CTES 59384	marchioides	2	21.97	18.47	16.46	16.7	3.23	3.12	11.26	3.32	28.13	12.81	13.5	2.57	13	21.03
CTES 264077	marchioides	4	51.04	22.06	19.77	19.95	2.65	2.89	12.92	2	20.75	10.94	10	1.97	20.5	41.05
CTES 177022	marchioides	3	34.22	24.38	20.99	21.71	3.54	3.44	15.16	3.43	23.66	11.71	16	2.64	6	26.76
CTES 176969	marchioides	4	38.72	23.18	24.88	23.12	3.76	3.89	17.02	3.03	26.78	13.57	16	4.07	22	46.86
CTES 223700	marchioides	2	53	15.02	21.94	21.04	3.72	3.41	14.34	2.68	24.45	13.46	8	2.83	18	54.21
CTES 211100	marchioides	2	56.06	23.18	23.93	22.52	3.56	3.55	14.95	4.07	32.35	15.71	12	3.61	16.5	45.07
CTES 279466	marchioides	4	46.02	24.3	21.8	19.82	5.16	5.29	15.01	5.36	31.39	13.76	9	5.03	21	43.94
MBM 20329	marchioides	2.5	45.44	23.36	23.43	22.95	2.45	2.45	15.21	2.52	31.79	17.58	5.5	1.9	41.25	40.58
ICN 198343	marchioides	1	22.65	14.82	13.73	15.31	2.11	2.5	10	2.44	19.2	10.2	8	1.65	9.92	19.56
ICN 198375	marchioides	3	31.95	19.06	16.79	19.44	1.78	2.09	13.31	2.24	30	12.76	12.5	1.88	15.33	19.61
ICN 198359	marchioides	2	32.74	16.9	16.71	17.05	3.11	2.6	11.6	2.59	25.9	10.8	16	2.57	9.45	21.14
ICN 197898	marchioides	1	22.09	25.41	17.96	20.22	2	2.08	13.69	2.17	22.63	11.37	12.5	1.93	11.57	26.23
ICN 197894	marchioides	3	13.86	16.66	15.62	15.55	2.26	2.08	10.21	2.72	25.73	12.97	17	2.4	20.95	25.22
ICN 197899	marchioides	2	22.48	18.22	19.83	19.88	2.08	2.4	14.27	2.64	27.36	15.64	12	2.64	30.37	32.34
ICN 197873	marchioides	1	26.2	12.5	16.93	14.27	1.74	1.82	5.89	2.01	23.91	10.83	14	1.6	31.58	28.61
MBM 32141	marchioides	2	47.81	22.48	20	18.83	2.55	2.6	12.9	2.4	24.72	15.02	8	2.07	23.3	47.52
MBM 105608	marchioides	1	34.26	21.16	17.2	17.99	2.49	2.31	13.44	2.47	29	14.8	11	2.02	24.88	33.22
ICN 197871	marchioides	2	47.15	16.35	17.18	20.8	1.82	2.13	8.99	2.14	47.79	21.91	9	1.64	27.93	27.92
ICN 197872	marchioides	1	25.8	19.84	16.28	21.31	1.99	2.15	10.88	2.2	31.16	14.36	15	1.97	28.8	21.14
ICN 198226	marchioides	1	18.45	17.45	18.55	16.82	2.62	2.15	13.43	1.46	22.85	10.43	9.5	10	10.24	13.34
ICN 197895	marchioides	2	25.7	14.14	15.6	17.39	1.86	1.85	11.07	2.29	21.12	13.85	10	1.63	24.81	34.17
ICN 197891	marchioides	2	24.83	18.11	16.1	16.14	1.58	1.6	9.6	1.72	23.8	10.5	13	1.76	33.88	27.19
ICN 197878	marchioides	2	47.2	20.47	23.67	27.58	2.69	2.55	15.63	2.9	53.85	23.54	11	2.79	38	62.48
MBM 12931	marchioides	2	23.33	21.01	22.27	21.09	2.54	1.98	15.66	2.27	22.83	11.74	9	1.3	22.57	17.12
MBM 19224	marchioides	2	64.41	27.15	26.8	22.19	3.4	3.32	14.93	2.62	27.25	14.43	10	2.4	27.41	42.29
MBM 391728	marchioides	1	26	21.08	17.53	17.12	2.26	2.26	12.21	2.96	31.87	12.34	15	2.37	31.84	41.6
ICN 197901	marchioides	2	32.59	24.64	25.54	24.17	2.47	2.6	14.23	2.77	35.9	16.09	12.5	2.37	27.13	36.4
ICN 197902	marchioides	1	26.45	26.51	26.48	26.12	2.4	2.8	16.92	2.68	33.44	14.55	9	2	18.52	29.24
ICN 198372	marchioides	1	24.83	16.81	20.87	18.34	1.89	1.99	13.45	1.92	29.54	14.69	15	2.08	34.29	24.3
ICN 197890	marchioides	2.5	31.17	25.58	25.24	25.65	2.45	2.35	18.03	3	36.46	15.2	14	2.1	30.88	28.16
ICN 197874	marchioides	2	24.19	19.12	19.46	16.87	1.75	1.7	12.56	1.4	19.94	10.5	8	11	26.02	19.44
MBM 60801	marchioides	2	28.6	16.1	17.29	15.74	2.25	2.05	10.93	1.97	22.14	10	13	1.6	32	41
ICN 197897	marchioides	2	21.62	21.59	20.25	17.12	1.86	2.05	12.27	1.6	22.23	12.89	7	1.26	19.58	31.32
MBM 379458	marchioides	3	25.49	20.95	22.99	22.76	2.28	2.1	13.39	2.4	42.76	15.28	11	1.6	26.16	39.08
ICN 197900	marchioides	2	20.43	22.36	20.31	20.06	2.2	2.3	12.31	2	27.37	13.2	15	1.54	22.89	23.26
ICN 198228	marchioides	2	25.8	23.85	24.13	22.27	2.2	2.4	14.69	1.83	34.67	12.1	15	1.4	16.12	26.25
ICN 198347	marchioides	2	23.15	16.8	16.75	16.11	2.2	2.6	11.87	2.8	24.95	12	15	1.8	11.64	26
ICN 197877	marchioides	3	29.3	22.15	17.8	16.1	1.93	1.78	12.28	2	22.33	14.22	1	1.05	26.46	47.61
ICN 197903	marchioides	2.5	17.46	15.97	17.2	16.16	1.81	1.72	8.71	1.55	20	7.88	14	2.1	42.84	15.98
ICN 197892	marchioides	2	33.41	21.65	22.1	23.6	2	2.5	15.14	2.45	30.67	12.69	13	2	28.39	38.61
MBM 7909	marchioides	1	27.1	16.97	20	19.05	2.13	2.7	11.52	2.7	40	15.69	15	1.97	26.87	36.66
MVFA 3236B	marchioides	4	29.23	24.5	16.8	20.63	2.52	2.67	11.81	3.63	24.06	18.48	12	3.05	39	50.94
MVFA PE-1284	marchioides	1	35.14	17.95	19.58	17.07	3	3.05	12.11	2.78	29	14.31	17	3.12	23	38.77
MVFA B 2282	marchioides	1	34.28	21.83	23.57	20.25	2.94	3.22	14.96	3.02	27.86	17.34	13	3.25	22	37.07
MBM 391728	marchioides	2	21.82	21.53	15.08	17.17	2.62	2.36	12.96	2.25	26.35	16.7	2.58	24.1	35.47	26
ICN 197935	weirii	3	40.65	27.92	30.3	25.23	4.41	5.51	19.49	3.96	33.8	16.35	10	3.93	20	32.37
ICN 197934	weirii	2	14.16	14.61	18.13	19.72	2.75	2.62	10.51	4.11	31.67	12.08	5	2.68	8.5	12.16
ICN 197933	weirii	2	18.09	17.44	17.16	17.89	2.71	3.12	10.65	2.37	22.09	14.34	8	1.64	21.8	22.32
ICN 197922	weirii	1.5	16.21	18.46	19.71	23.58	2.92	3.54	12.65	4.02	34.56	15.02	11	0.92	29.75	13.24
ICN 197932	weirii	2	25.92	22.8	22.47	23.75	3.49	3.12	17.41	4.14	32.29	26.06	11	1.47	24.25	25.92
ICN 199879	weirii	1	20.03	21.45	22.95	25.1	2.66	3.33	14.23	2.56	31.44	12.41	14	2.36	20.25	24.34
ICN 197924	weirii	2	26.46	20.38	22.11	22.33	3.69	4	18.32	4.19	33.94	20.04	7	2.84	25	15.82
ICN 197923	weirii	2	17.83	13.34	24.45	21.39	3.68	3.78	14.36	2.87	32.08	16.39	5	2.73	14	12.01
ICN 198330	weirii	1	16.93	8.57	15.7	16.53	2.44	2.39	13.34	2.56	25.42	13.4	4	37.75	2.04	24.18
ICN 198339	weirii	2	11.48	16.15	12.66	14.39	1.96	2.33	9.07	2.31	27.53	9.6	10	1.74	7.7	9.32
ICN 197920	weirii	1	29.96	22.83	22.66	23.66	3.98	4.05	16.85	3.14	32.68	19.25	10	2.37	10	23.77
ICN 198333	weirii	2	19.2	15.85	22.67	21.64	3.88	4.18	17.54	3.23	27.81	16.57	8	3.11	12	19.77
ICN 198362	weirii	2	27.68	21.14	20.31	19.99	3.99	4.18	15.46	4.15	29.68	16.58	9	2.9	25.5	25.15
ICN 198360	weirii	2	15.3	16.37	15.96	17.9	3.17	3.77	14.35	3.26	29.66	16.28	6	2.57	19	24.32
ICN 197928	weirii	2	31.12	17.68	25.45	30.83	2.93	3.81	17.64	3.77	41.4	17.57	10	3.02	36.75	24.15
ICN 198348	weirii	1.5	25.03	15.95	19.44	20.54	3.72	3.4	15	3.43	33.99	21.19	4	2.95	43.25	38.25
ICN 198662	weirii	2	17.3	25.77	26	27.68	3.03	2.75	21.2	2.4	33.42	19.47	7	1.81	12.3	15.35
ICN 198346	weirii	1	19.97	16.53	16.94	19.47	2.87	3	13.97	3.31	29.9	17.32	4	2.61	19.65	25.8
ICN 197931	weirii	2	17.25	16.5	16.18	19.54	2.79	3	15.34	2.53	25.06	13.53	5	2.1	44.15	21.01
ICN 198227	weirii	2	27.84	19.65	20.53	20.18	3.02	2.94	18.46	2.83	27.72	15.88	6	2.05	24	21.03
ICN 197919	weirii	2	30.97	25.97	18.55	21.05	3.12	2.67	17.24	2.88	33.79	19.24	6	1.8	33	34.59
ICN 198361	weirii	2	26.93	20.45	19	23.67	2.83	3.19	17.1	2.41	29.95	15.09	7	2.02	16.7	31
ICN 187421	weirii	1	34.26	22.52	21.07	23.32	2.44	1.51	19.53	1.97	29.36	15.23	7	1.73	20.3	18.45
ICN 197921	weirii	2	14.19	16.7	17.67	16.56	2.51	3.28	13.48	3.13	30.23	17.02	8	2.17	26.5	14.77
ICN 197937	weirii	1	21.48	21.27	22.59	28.4	4.21	4.04	21.25	3.9	42.33	27.85	10	2.34	31.5	36.25
ICN 197930	weirii	1	35.46	14.58	16.35	18.68	2.56	2.54	14.68	2.85	30.42	18.31	4	2.26	31	18.83
ICN 197929	weirii	2	20.4	18.3	18.18	21.88	3.1	3.28	15.24	3.51	35.08	15.81	1	3.32	23	22.27
ICN 197925	weirii	1	21.13	14.28	15.22	19.61	3.07	3.18	14.15	3.09	33.87	19.47	1	2.52	36.5	36.51
ICN 198251	weirii	1	32.73	22.07	23.36	23.34	3.21	3.08	17.47	2.35	31.07	17.5	5	1.42	61	35.52
NY 684907	weirii	1.5	28.06	29.2	23.15	22.61	2.97	3.69	13.98	4.91	57.4	15.66	7.33	3.33	24.98	20.02
NY 910481	weirii	1.5	26.93	15.73	18.76	19.82	3.64	3.58	15.9	3.52	31.82	14.18	11.4	2.72	9.3	23.52
NY 910482	weirii	2	44.59	20.64	23.61	24.08	4.07	3.77	20.1	3.71	38.4	18.15	11.93	2.14	17.81	30.49
NY 910483	weirii	1.5	31.96	20.53	24.06	24.32	4.54	3.81	20.22	3.98	36.24	14.26	12.23	3.11	13.3	23.04
NY 910489	weirii	1	15.08	19.97	21.54	23.96	3.11	3.23	18.12	3.16	38.31	9.73	6.16	2.39	10.28	13.15
NY 910519	weirii	1	27.7	14.77	20.18	20.69	3.27	2.56	16.19	2.68	31.94	10.48	10.58	1.87	11.3	28.45
NY 537733	weirii	1.5	17.85	16.48	17.17	18.68	2.54	2.22	12.85	2.37	27.38	13.61	6.7	2	25.17	21.34
NY 910487	weirii	1.5	15.32	22.73	24.01	26.18	3.25	3.14	19.65	3.14	52.68	17.04	5.48	2.73	26.49	16.23
NY 910494	weirii	1	29.49	17.88	21.31	25.6	3.02	2.87	15.92	3.11	21.96	16.63	5.27	2.74	18.92	33.46
NY 910486	weirii	1	16.62	17.78	21.49	22.63	3.19	2.98	18.39	3.61	42.31	15.27	8.37	3.37	22.37	15.87
NY 910493	weirii	2	13.04	26.9	23.32	27.55	3.4	3.53	19.8	3.66	53.78	20.45	4.06	3.34	35.92	25.32
NY 528778	weirii	1	9.19	28	17.11	19.3	2.22	2.57	12.92	1.7	22.8	7.35	13	1.34	5.41	14.68
MBM 245139	weirii	1	20.79	20.15	22.65	25.21	3.33	3.26	18.52	3.61	34.37	16.77	7.8	2.25	21.67	24.56
MBM 343513	weirii	2	26.4	30.37	27.7	30.14	5.3	5.05	22.23	3.7	32.86	15.74	10.27	2.91	6.32	17.64
MBM 343497	weirii	1.5	20.99	22.73	17.35	19.09	3.04	3.63	15.16	3.82	25.71	12.77	6.75	2.95	13.53	19.13
MBM 7922	weirii	1	12.42	19.53	17.13	20.3	2.33	2.3	13.65	2.08	20.5	8.84	9.64	1.14	3.96	11.65
MBM 7916	weirii	1	23.99	28.11	22.79	24.4	3.29	3.34	18.48	3.87	37.83	16.91	8.49	2.42	14.27	27.93
MBM 210300	weirii	1	10.98	18.04	21.49	22.37	3.18	3.34	18	5.3	33.01	14.32	12.53	3.33	19.33	12.43
MBM 4457	weirii	2	35.5	26.83	27.56	26.55	5.12	5.63	22.69	5.29	34.89	15.3	12.87	3.51	17.23	25.57
MBM 77653	weirii	2	39.04	27.38	27.82	32.91	5.88	6.23	23.27	6.52	41.63	21.86	11.83	4.54	19.29	33.82
HAS 70046	weirii	1	8.36	21.74	18.78	20.44	2.29	2.46	13.31	2.93	23.76	8.27	17	1.68	6.1	12.59
UPCB 60662	weirii	1	32.24	28.49	26.46	28.47	3.06	3.44	16.86	4.27	49.1	26.89	10	7.1	44.4	43.12
UPCB 1628	weirii	2	39.54	28.13	23.9	24.83	2.93	3.64	18.93	3.65	33.91	18.74	16	2.63	53.9	31.95
UPCB 7879	weirii	1.5	17.93	14.58	32.71	34.99	4.38	4.86	15.79	4.66	40	19.38	15	2.46	8	19.02
UPCB 7880	weirii	1	17.94	21.07	20.42	19.54	2.41	2.77	15.91	2.5	28.78	12.37	14	1.79	29.2	35.82
UPCB 43013	weirii	2	23.3	18.4	25.94	28.14	4.1	4.29	18	4.2	30.02	15.66	10	2.92	16.8	24.31
CTES 177012	weirii	1	12.35	19.18	18.32	19.2	2.4	2.68	12.08	2.25	25.03	9.21	15	1.36	4.75	11.61
CTES 346776	weirii	1	15.47	14.25	14.28	14.53	2.49	3.03	9.68	3.33	30.33	14.36	10	2.32	26.5	15.77
CTES 276381	weirii	2	30.69	30.71	29.43	29.79	4.19	5.54	18.53	4.92	42.08	17.54	11.5	2.72	21.35	34.12
ICN 198666	vaginatum	1	20.87	12.93	15.4	13.82	1.25	1.38	10.65	1.34	11.69	7.87	4	1.41	18.8	26.22
ICN 198206	vaginatum	2	35.69	17.69	14	15.56	1.1	1.46	11.29	1.7	14.9	10.25	5	1.34	57	33.63
ICN 198215	vaginatum	2	23.27	16.72	12.14	11.28	0.76	1.22	7.57	1.69	14.73	10.58	7	1.49	30	30.25
ICN 198202	vaginatum	1	15.98	12.83	12.86	10.68	0.82	1.06	7.8	1.19	11.89	9.06	7	1.25	35	21.9
ICN 198207	vaginatum	2	21.88	12.21	8.78	9.79	0.97	1.23	5.6	1.26	20.81	12.01	10	1.07	14	25.77
ICN 116138	vaginatum	1	23.62	13.42	11.84	15.7	1.38	1.37	9.7	1.4	17.89	11.07	8	1.26	20.05	31.25
ICN 198218	vaginatum	2	9.55	8.61	9.63	10.27	0.65	1	5.9	1.14	10.97	7.57	4	1.14	15	16.88
ICN 172391	vaginatum	1	15.63	12.76	9.35	8.66	0.68	0.83	6.23	1.09	8.63	6.28	9	0.99	11.25	19.2
ICN 201293	vaginatum	1.5	22.18	15.95	22.6	18.23	1.51	2.08	13.79	2.68	25.2	19.54	4	1.98	22.25	41.07
ICN 199822	vaginatum	1	40.51	11.73	10.77	9.93	0.63	0.93	6.07	1.09	12.13	10.99	1	0.89	29.5	53
ICN 199821	vaginatum	1	25.9	10.42	9.88	9.83	0.68	0.85	6.92	1.48	13.66	11.48	5	1.11	23.75	44.98
ICN 198659	vaginatum	1	15.85	11.98	10.18	9.83	0.63	0.88	6.62	0.96	10.2	6.16	9	1.47	13.3	31.34
ICN 198221	vaginatum	1	16.32	22.38	14.63	16.51	1.55	1.62	10.72	2.27	21.09	11.51	12	1.76	27.1	28.4
ICN 201240	vaginatum	1	17.85	9.61	8.38	8.46	0.91	1.35	5.94	0.99	11.95	6.75	5	0.82	11	24.62
ICN 198222	vaginatum	1	10.93	13.8	12.88	13.89	0.89	1.08	7.8	1.54	15.79	9.49	9	1.1	18.5	30
ICN 198210	vaginatum	1	12.97	11.59	7.79	8.06	0.8	0.89	5	1.16	8.11	5.42	7	1	15.7	19.34
ICN 198248	vaginatum	1	16.06	16.16	12.54	12.5	0.95	1.31	9	1.42	19.54	8.11	7	1.47	19.35	28.88
ICN 8184	vaginatum	2	17.15	12.83	11.77	10.59	0.91	1.27	7.04	0.97	11.23	6.16	11	0.95	15	24.55
ICN 010130	vaginatum	1	16.42	10.52	12.2	12.6	0.83	0.83	7.25	1.15	18.86	10	6	0.87	30.75	36.92
ICN 7658	vaginatum	1	17.29	11.7	11.03	11.32	1.23	1.56	6.91	2.31	14.97	11.04	9	2.51	26.5	34.22
ICN 019403	vaginatum	1	13.68	11.71	11.1	9.96	1.3	1.45	7.14	2.6	19.02	14.4	4	3.01	24.25	24.62
ICN 198213	vaginatum	1	10	7.86	7.53	7.52	0.65	1.17	4.5	0.81	7.59	5.08	10	0.98	16.5	20.14
ICN 9503	vaginatum	2	24.49	20.36	19.88	19.24	1.9	1.94	13.38	2.42	30.54	14.12	19	1.88	23.5	32.59
ICN 199880	vaginatum	1	25	23.04	17.59	17.53	1.47	1.85	12.87	1.47	22.48	9.47	16	1.49	14.5	33.87
ICN 153973	vaginatum	2	29.77	15.77	12.21	12.22	0.79	1.11	8.08	0.99	9.38	7.28	1	0.74	60	38.84
ICN 198220	vaginatum	1	23.85	17.52	14.57	12.73	0.93	1.07	8.81	1.34	12.76	7.65	5	1.28	52.5	31.46
ICN 198212	vaginatum	1	17.83	10.7	11.26	9.33	0.86	1.26	6.62	0.96	13.61	6.91	12	1.13	10.25	19.36
ICN 198214	vaginatum	1	17.9	11.1	10.07	9.48	0.93	0.99	6.48	1.03	10.65	7.25	9	1.01	28.25	30.58
ICN 198205	vaginatum	1	18.61	8.62	10.03	8.89	0.73	0.9	5.98	1.13	10.88	8.32	15	0.92	34.5	39.95
ICN 198217	vaginatum	1	20.8	6.51	7.82	9.03	1	1.11	6.17	0.83	11	8.09	11	0.76	6.5	24.09
ICN 198250	vaginatum	1	20.96	14.59	10.71	9.55	0.87	1.11	6.85	1	11.41	7.01	12	1.05	11	24.33
ICN 198249	vaginatum	1	15.57	12.73	10.37	9.03	0.76	0.91	6.2	1.06	8.64	6.29	9	0.93	32	26.28
ICN 20675	vaginatum	1	20.33	12.52	13.52	10.89	0.92	1.31	8.3	1.49	16.2	10.36	12	1.24	24	33.15
ICN 187156	vaginatum	1	17.95	11.05	10.27	9.95	0.67	0.77	6.69	0.95	13.63	8.25	9	1.42	20.5	39.23
ICN 158800	vaginatum	1	38.56	18.44	13.95	11.71	0.9	1.1	8.95	1.2	8.46	6.61	10	1.6	53.5	32.34
ICN 198381	vaginatum	2	37.34	20.65	15.92	14.28	1.27	1.87	11.82	1.84	14.42	10.97	10	1.78	24.25	38.98
ICN 123411	vaginatum	2	15.6	18.92	19.27	18	2.02	2.36	14.2	2.78	21.63	17.84	1	50.3	2.64	54.2
ICN 004874	vaginatum	2	15.8	14.59	13.5	11.61	1.2	1.74	8.53	2.31	14.94	10.89	1	2.55	27.2	37.24
ICN 181665	vaginatum	3	35.18	22.04	17.35	19	2.32	2.67	13.28	4.05	23.63	17.85	13	4.01	65.25	49.35
ICN 178230	vaginatum	1.5	24.8	19.05	23.21	23.14	2.06	3.11	18.19	3.97	25.58	20.22	1	3.3	32.5	59.71
HUCS 14387	vaginatum	2	26.95	21.57	13.85	14.96	1.11	1.55	10.33	1.73	18.21	9.79	12	1.23	16	31
HUCS 15346	vaginatum	2	19.13	14.67	12.24	11.09	0.85	1.01	7.75	1.44	12.11	7.45	8	1.07	28	26.18
HUCS 20072	vaginatum	1	17.38	6.77	7.95	6.6	0.54	0.74	4.79	0.63	8.33	5.07	10	0.47	24.5	22.39
HUCS 8445	vaginatum	1	17.12	14.29	18.57	18.3	2.1	1.92	11.24	2.89	37.05	9.15	28	2.39	60	17.48
NY 910526	vaginatum	1	23.55	14.83	12.7	16.53	1.72	1.68	10.42	1.51	22.68	10.6	6	1.83	34.18	36.86
NY 537736	vaginatum	1	33.71	23.16	26.42	27.75	3.94	3.31	19.9	3.54	34.63	16.36	10	3.27	27.03	34.84
NY 1181730	vaginatum	1	37.3	20.49	17.34	21.61	2.96	4.11	12.75	5.25	43.42	17.13	21	5.47	22	37.19
NY 528784	vaginatum	1	15.07	8.48	10.93	10.53	1.01	1.25	8.06	1.37	13.2	11.33	1	1	19.63	37.47
NY 910542	vaginatum	2	40.86	19.56	16.52	17.9	2.07	1.87	12.15	1.84	30.72	13.53	10	1.71	26.42	40.44
US 1341886	vaginatum	1	18.52	12.74	10.44	8.9	1.03	1.29	7.14	1.43	8.06	7.07	12.07	1.31	10.52	15.66
US 3074595	vaginatum	2	46.27	20.48	20.14	19.08	3.38	3.27	13.46	3.66	30.95	15.4	10	2.56	23.35	36.07
US 1707289	vaginatum	2	24.95	20.27	17.04	16.76	2.63	2.49	13.41	2.19	24.57	14.98	6.79	1.98	13.63	29.03
US 1851779	vaginatum	3	47.19	26.36	22.99	20.87	2.73	3.55	18.4	2.73	32.32	15.4	4.1	2.82	23.58	43.98
US 2252195	vaginatum	1	34.74	18.76	18.61	17.33	2.46	2.58	14.51	1.95	23.39	10.05	9.1	1.33	30.6	32.56
US 1549525	vaginatum	2	11.66	10.35	9.81	7.71	1.5	1.59	6.8	0.88	137.46	68.97	1	0.93	176.91	35
US 3455831	vaginatum	1.5	19.18	16.5	14.5	14.19	2.49	2.45	11.71	3.47	29.64	13.98	10.95	2.75	44.82	21.14
US 2592890	vaginatum	3	25.31	20.07	15.5	18.51	2.38	2.98	14.24	2.36	32.66	14.01	6.67	2.19	22.31	31.62
US 3471292	vaginatum	2	16.74	13.7	12.28	10.11	0.72	1.07	7.99	1.1	8.43	6.07	12.73	1.07	22.39	20.28
US 2252217	vaginatum	1	23.62	11.38	10.96	10.42	0.74	1.06	7.48	1.39	10.02	7.72	10.86	1.34	30.08	34.88
US 3663521	vaginatum	1	24.99	19.31	18.44	20.67	2.92	2.48	13.88	2.71	45.26	17.62	5.85	2.09	53.12	39.27
US 1774478	vaginatum	1	29.59	22.36	19.34	22.25	2.7	2.96	17.22	3.48	38.87	11.17	10.36	1.93	22.35	29.65
MBM 267006	vaginatum	1	8.97	9.545	8.72	9.32	1.14	1.14	6.47	0.64	11.77	6.22	8.35	0.97	24.43	11.58
MBM 267004	vaginatum	1	18.63	22.15	22.16	27.33	3.66	4.41	19.07	4.96	46.18	17.16	9.68	2.73	23.46	25.26
MBM 254433	vaginatum	1	27.3	15.19	14.66	16.58	2.42	3.09	11.86	2.45	30.44	14.67	7.22	2.81	19.81	17.48
MBM 19230	vaginatum	2	23.39	14.75	12.72	13.8	1.96	1.97	10.09	1.53	17.08	6.76	13.83	1.16	13.08	22.75
MBM 188019	vaginatum	1	19.28	19.36	19.11	19.13	2.2	2.35	15.87	2.69	19.89	16.21	7.63	2.2	46.27	45.83
MBM 254435	vaginatum	1	21.29	16.87	15.68	13.79	1.26	1.56	12.06	1.59	14.08	10.34	9.04	1.59	33.39	27.41
MBM 19223	vaginatum	1	19.44	13.36	11.32	11.72	2.17	2.17	8.44	2.34	16.19	10.23	9.65	1.67	13.25	27.91
MBM 19222	vaginatum	1	17.76	10.78	8.37	11.13	0.96	1	6.59	0.91	9.67	8.06	7.93	0.97	32.26	31.79
MBM 210309	vaginatum	1	18.67	7.27	5.14	4.88	0.35	0.53	3.66	0.61	6.84	5.98	1	0.55	25.76	38
MBM 210308	vaginatum	1	13.51	7.03	9.52	8.14	0.32	0.53	6.82	0.86	8.24	7.5	1	0.58	16.33	34.52
MBM 254434	vaginatum	1	16.3	6.17	7.72	7.59	0.79	1.01	6.52	0.74	8.95	7.52	1	0.6	26.51	21.98
MBM 231109	vaginatum	1	27.5	12	12.69	11.98	0.96	1.37	9.59	1.09	20.96	10.5	5.58	0.68	13.2	30.28
MBM 85450	vaginatum	1	37.5	23.09	21.72	18.76	1.31	1.98	16.1	2.23	21.19	17.23	1	1.58	47.38	72.09
MBM 186842	vaginatum	1	13.49	7.26	7.67	6.09	1.05	1.13	4.62	1.1	8.74	8.5	1	1.75	66.61	51.55
MBM 86112	vaginatum	1	13.9	12.92	15.82	12.06	1.52	1.6	9	0.92	21.08	5.55	10.38	0.73	11.94	8.19
MBM 136398	vaginatum	1	18.92	10.81	10.21	11.47	0.69	0.8	8.26	1.36	18.6	14.64	1	1.08	25.11	33.19
MBM 50210	vaginatum	1	28.73	19.94	17.07	16.96	3.09	3.1	13.3	2.23	20.61	10.34	11.28	1.88	30.58	33.02
MBM 32148	vaginatum	2	23.11	16.7	14.76	16.44	2.07	2.62	10.12	2.66	20.78	11	9.13	2.18	31.59	35.46
MBM 233069	vaginatum	2	26.25	11.52	8.28	7.2	0.8	0.73	6.82	0.81	7.15	6.48	1	0.95	50.21	29.45
MBM 85453	vaginatum	1	24.11	9.01	9.09	6.73	0.61	0.6	5.67	0.77	7.05	6.36	1	1.4	60.77	37.82
MBM 39472	vaginatum	1	18.19	5.46	5.54	6.39	0.42	0.42	4.62	0.59	5.9	5.47	1	0.5	28.03	33.46
MBM 106807	vaginatum	1	22.13	11.11	10.09	9.81	0.7	0.85	7.84	1.43	14.48	10.66	1	0.92	26.61	34.22
MBM 242843	vaginatum	1	15	9.72	8.13	7.11	0.73	0.75	6.02	0.88	6.53	4.82	1	0.92	33.21	34.13
MBM 11454	vaginatum	1	22.97	14.56	10.69	9.97	0.76	0.96	8.72	0.88	9.82	7.27	9.09	1.13	28.19	44.9
MBM 264512	vaginatum	1	10.68	15.09	17.05	18.82	3.92	2.83	13.18	3.51	28.39	12.47	9.78	2.41	12.54	10.02
MBM 347791	vaginatum	1	19.5	12.96	11.63	10.67	0.99	1.14	9.03	1.08	12.83	8.55	16.86	0.99	11.97	20.8
MBM 217823	vaginatum	1	33.13	16.2	12.09	13.33	1.97	1.93	8.98	1.58	11.75	8.27	8.55	1.17	15.31	26.82
MBM 15971	vaginatum	1	36.01	14.65	14.28	14.53	1.3	1.55	12.82	2.05	18.24	13.94	6.73	1.83	24.28	48.67
MBM 217827	vaginatum	1	28.32	20.98	17.05	16.39	2.49	2.51	13.69	2.56	23.08	14.37	8.97	2.09	13.23	35.04
MBM 392907	vaginatum	1.5	44.86	17.63	18	16.94	2.84	3.56	14.96	4.61	21.8	18.69	8.34	4.56	69.86	56.02
MBM 256552	vaginatum	1	22.07	7.41	6.45	8.91	0.74	0.78	6.33	0.89	9.94	8.21	7.5	0.94	20.3	18.45
MBM 395773	vaginatum	1	31.36	26.24	24.14	25.1	3.48	3.46	19.62	2.81	27.66	15.64	6.37	2.34	18.91	24.32
MBM 36077	vaginatum	1	18.44	11.11	10.24	9.75	0.89	0.86	6.79	0.93	7.22	5.14	7.88	1.04	25.16	29.6
MBM 31206	vaginatum	1	25.58	19.4	19.66	22.66	2.62	2.76	16.47	2.38	35.39	14.27	9	2.1	17.37	27.42
MBM 150418	vaginatum	1.5	23.58	19.88	22.01	27.19	2.84	2.88	16.83	3.07	34.57	12.96	9	2.44	17.53	18.99
MBM 264513	vaginatum	1	17.85	16.51	14.68	15.86	3.45	3.4	11.28	2.67	27.53	12.94	10.6	1.93	5.5	14.65
HAS 70097	vaginatum	1	20.51	12.23	11.13	10	0.69	1	6.93	1.1	10.55	6.44	9	0.8	17.5	26.67
MVM 18288	vaginatum	2	44.42	18.55	22.47	20.15	2.06	2.4	11.83	1.94	27.28	12.91	16	1.51	25.5	43.63
MVM 4890	vaginatum	2	31.99	13.26	9.81	10.84	0.95	1.1	6	1.4	10.82	7.36	15	1.13	12	31.58
MVM 18350	vaginatum	1	16.58	8.83	8.43	8.44	0.82	0.86	5.64	1.2	9.08	5.67	18	1.48	32.5	27.19
MVM 18344	vaginatum	1	15.18	15.7	9.71	8.41	8.41	1.11	6.71	1.2	11.68	6.9	10	1.27	13	23.08
MVM 18340	vaginatum	1	23.37	11.88	12.93	10.16	1.02	1.23	7.04	1.94	11.02	7.97	12	1.74	14	28.7
MVM 18336	vaginatum	1	26.08	16.1	16.01	15.06	1.22	1.7	10.04	1.75	11.27	9.01	12	1.51	22.5	29.79
MVM 18339	vaginatum	1	29.86	14.49	15.64	14.37	1.19	1.47	9.89	1.21	15.05	9.29	11	1.23	38	38.6
MVM 4435	vaginatum	1	24.47	10.75	10.84	10.37	1.06	1.2	8.09	1.26	7.86	5.03	14	1.18	13.65	22.69
MVM 18343	vaginatum	1	43.31	22.1	11.67	13.44	1.32	1.53	8.94	2.05	13.92	10.6	1	1.97	20.25	45.11
MVM 18342	vaginatum	1	19.13	12.02	11.75	10.36	0.84	0.9	5.72	1.29	11	8.19	15	1.34	10.3	31.48
MVM 10089	vaginatum	1	19.63	13.29	14.14	10.22	1.07	1.36	8.43	1.49	11.65	7.41	13	0.88	14	23.89
MVM 13344	vaginatum	1	18.96	14.05	10.47	9.14	0.93	1.02	6.19	0.97	7.61	5.82	7	1.22	21.5	30.89
MVJB 12993	vaginatum	1	21.14	18.67	14.57	12.08	1.16	1.31	8.43	1.28	9.88	7.22	14	1.5	14	26.74
MVJB 22904	vaginatum	1	28.88	13.71	9.88	10.44	0.62	0.76	7.38	0.96	8.56	6.01	11	1.47	29.5	31.54
MVJB 4914	vaginatum	1	22.89	13.98	13.03	10.08	1.17	1.25	7.16	1.45	10.48	7.59	14	1.5	26	29.38
MVJB 1109	vaginatum	1	21.62	16.62	13.42	11	0.92	1.19	8.06	1.26	8.27	5.72	9	1.22	17	28.01
MVFA 15915	vaginatum	2	50.09	25.83	25.82	22.97	2.92	2.7	13.85	2.82	23.59	17.39	8	2.66	29.8	53.03
MVFA 25241	vaginatum	4	36.88	26.07	19.63	18.58	2.78	2.93	12.16	3.36	22.87	17.05	11	3.55	52.25	47.31
MVFA 26755	vaginatum	2	39.67	28.05	25.25	22.13	3.62	4.52	16	4.15	23.16	15.58	17	3.54	17.2	52.37
MVFA 17622	vaginatum	1	19.65	13.58	11.67	9.59	0.79	1.12	6.76	1.08	12.82	7.02	14	1.19	15.2	21.69
MVFA 17573	vaginatum	1	33.74	21.78	16.53	13.27	1.2	1.69	10.55	2.5	21.16	15.49	11	1.77	42.5	44.95
MVFA B-9899	vaginatum	1	27.38	14.49	11.07	9.54	0.84	1.29	7.18	1.53	11.04	8.84	14	1.4	21	30.06
MVFA 2013	vaginatum	1	24.34	16.35	10.94	9.87	0.8	1	7.85	1.67	10.69	7.54	11	1.43	23	34.29
MVFA 8345	vaginatum	1	36.8	16.44	14.21	12.24	1.44	1.68	9.59	1.43	10.94	8.62	10.5	1.39	26	36.91
MVFA 24272	vaginatum	2	36.2	15.08	16.56	13.83	1.08	1.37	9.32	1.63	11.5	8.73	15	1.35	23	30.76
MVFA 23272	vaginatum	1	18.77	15.67	10.36	9.48	0.82	0.94	6.66	1	7.26	5.82	14	1.11	33	27.34
HAS 70208	vaginatum	1	21.56	13.81	12.69	10.79	1.11	1.39	8.9	1.51	7.86	6.9	14.5	1.27	20.5	20.11
HAS 70130	vaginatum	1	37.93	18.95	13.77	12.75	1.21	1.37	9.93	1.23	10.5	9	9	1.41	25	43.28
HAS 70104	vaginatum	1	20.54	14.62	12.37	11.43	1.14	1.18	8.58	1.13	9.28	7.17	12	0.87	20.5	26.1
HAS 70088	vaginatum	1	25.08	16.38	13.19	12.26	1.06	1.35	8.93	1.65	14.41	8.18	12	1.35	22.5	34.88
HAS 70076	vaginatum	1	30.98	18.7	12.87	10.69	1	1.05	7.76	1.39	11.04	8.74	1	1.23	41.5	43.07
HAS 69999	vaginatum	1	24.7	15.52	11.74	10.36	0.88	0.96	7.84	1.06	8.27	6.24	12.5	1.03	21	38.87
HAS 69996	vaginatum	1	22.73	15.54	12.68	10.79	1	1.09	8.15	1.26	8.34	6.18	10	1.1	40	26.83
HAS 69975	vaginatum	1	27.65	10.46	9.19	8.79	0.82	0.96	6.4	1.01	10.91	8.01	8.5	1.04	23	34.98
HAS 69974	vaginatum	1	31.71	9.42	8.26	7.79	0.74	0.89	5.97	0.97	9.83	8.37	10	0.84	18.5	30.39
HAS 69942	vaginatum	1	17.99	11.55	8.34	7.9	0.76	1.05	5.99	1.14	10.38	6.74	9	0.81	20	26.37
HAS 18041	vaginatum	1	11.18	11.55	8.3	5.98	0.8	1.1	4.47	0.94	5.83	3.71	16	1.29	9.9	18.11
HAS 70204	vaginatum	1	20.76	8.64	10.3	8.33	0.98	1.26	6.09	1.06	8.03	5.71	1	1.07	24	23.83
MPUC 15904	vaginatum	2	28.83	18.9	15.17	12.21	1.68	1.88	9.93	2.45	15.36	11.14	9	2.37	32.99	31.85
MPUC 7788	vaginatum	1	20.7	13.31	15.47	12.78	1.69	2.01	8.48	2.99	20.21	12.96	8.5	2.47	47.01	43.97
PACA 51503	vaginatum	1	21.52	14.39	9.82	8.86	0.76	0.94	6.59	1.24	9.67	6.51	14	1.06	26	23.17
PACA-AGP 34745	vaginatum	1	23.79	15.5	11.82	10.23	0.88	1.05	7.94	1.31	10.05	6.82	10	1.08	21	29.8
PACA-AGP 57935	vaginatum	1	17.87	14.21	8.7	8.32	0.94	1.01	5	0.92	7.55	4.68	12	0.93	17	21.31
PACA-AGP 26335	vaginatum	2	24.8	19.17	12.93	11.59	0.93	1.05	8.33	1.25	9.57	6.15	10	1.42	36.5	30.55
PACA-AGP 47331	vaginatum	1	14.84	11.3	11.12	9.81	1.01	1.18	7.27	1.32	13.5	7.05	11	1.38	23.5	20.36
PACA-AGP 11675	vaginatum	1	21.77	14.18	12.95	10.61	1.17	1.37	7.52	1.51	13.35	9.39	11.5	1.05	21.5	29.81
PACA-AGP 33461	vaginatum	1	26.29	14.08	11.27	10.57	0.93	1.18	7.67	1.67	12.03	8.43	14.5	1.48	53	35.2
PACA-AGP 31736	vaginatum	1	17.77	10.25	8.63	8.94	0.85	1.06	6.07	1.45	10.68	7.25	8	1.47	17	27.74
CTES 59281	vaginatum	1	22.64	16.4	15.28	13	0.93	1.23	8.81	1.39	9.27	7.34	14.5	1.18	31	27.16
CTES 402234	vaginatum	2	23.26	15.16	12.39	11.72	1.07	1.16	8.23	1.41	11.17	8.46	13.5	1.09	31.75	39.1
CTES 177013	vaginatum	1	27.64	17.07	15.8	13.68	1.13	1.5	9.39	1.36	10.64	7.64	15	1.74	33	43.31
CTES 177027	vaginatum	1	22.03	17.4	12.31	10.01	0.92	1.09	7.09	1.44	7.68	5.71	1	1.18	34	30.75
CTES 59354	vaginatum	1	28.92	15.32	10.86	9.82	0.96	1.24	7.84	1.76	9.56	6.93	11.5	1.04	22	30.43
CTES 351993	vaginatum	1	24.09	13.51	14.18	13.14	1.08	1.6	10.03	1.67	11.67	8.68	7	1.4	28	31.06
CTES 209456	vaginatum	1	12.76	9.58	9.33	8.07	0.64	0.98	5.66	0.89	5.3	4.05	7.5	1.04	22	22.63
CTES 177040	vaginatum	1	14.19	8.23	7.49	8.14	1.17	1.32	5.72	1.77	17.32	7.88	24.5	1.24	14	24.98
CTES 177029	vaginatum	1	14.91	8.8	8.27	7.93	0.68	0.92	5.08	1.04	7.59	5.67	1	1.17	30.5	24.6
CTES 177008	vaginatum	2	34	21.66	19.31	18	2.44	2.14	14.29	2.3	23.59	13.53	9.5	2.4	27.5	37.29
CTES 349341	vaginatum	1	27.84	9.41	10.98	11.33	1.19	1.26	7.82	1.26	12.12	7.46	1	1.11	19.5	35.51
CTES 223476	vaginatum	1	37.64	17.2	20.41	17.11	2.15	1.96	11.66	2.14	22.23	12.22	6	2	30.1	36.38
CTES 5373	vaginatum	1	23.32	13.76	14.06	11.1	1.08	1.3	8.96	1.56	12.77	9.35	10.5	1.41	27.2	30.88
CTES 23990	vaginatum	1	27.99	15.2	16.55	16.7	1.37	1.64	12.08	2.07	20.55	10.05	13	1.49	19.15	29.38
CTES 176993	vaginatum	1	22.43	14.06	12.02	10.54	1.05	1.31	6.71	1.26	9.83	6.43	13	1.4	20.15	31.89
CTES 177019	vaginatum	1	35.18	14.77	11.29	11.05	1.08	1.09	8.43	1.51	16.14	8.76	13.5	1.57	22	46.76
CTES 177044	vaginatum	1	35.52	25.09	17.6	18.07	1.75	2.48	13.25	2.3	22.08	10.89	16.5	1.68	19.5	33.85
CTES 176990	vaginatum	1	24.1	10.01	10.6	8.92	0.93	1.21	6.69	1.28	10.03	6.36	1	0.98	19.75	33.63
CTES 335222	vaginatum	2	25.54	13.49	12.01	11.67	1.58	2.05	8.95	2.33	21.37	7.83	18	1.36	14.3	30.81
CTES 10196	vaginatum	3	49.81	24.3	21.81	23.84	3.28	2.73	13.76	4.46	64.2	20.47	28	2.87	16.55	31.7
CTES 339210	vaginatum	1	28.19	10.93	7.76	8.83	0.77	0.84	6.06	1.42	7.29	6.31	1	1.05	55.25	59.08
CTES 183895	vaginatum	1	18.17	27.34	12.21	10.07	0.75	0.91	7.62	1.47	13.27	7.8	17	1.39	34	41.09
CTES 177036	vaginatum	1	23.43	17.2	10.9	9.37	1.03	0.83	6.9	1.94	13.74	9.61	18	1.32	26	36.1
